# Supplementary material for: Di­chlorido­{2-[(E)-phen­yl(pyridin-2-yl-κN)methyl­idene]-N-phenyl­hydra­zine­carboxamide-κ2 N 2,O}copper(II)
Source: Acta Crystallogr Sect E Struct Rep Online. 2013 Oct 9;69(Pt 11):m588–9. doi: 10.1107/S1600536813026883 (PMC3884250; doi:10.1107/S1600536813026883)
Supplement: Supplementary file 1 [file e-69-0m588-sup1.cif]

##############################################################################
#                                                                            #
# This CIF contains the data in a paper accepted for publication in          #
# Acta Crystallographica Section E. It conforms to the requirements of       #
# Notes for Authors for Acta Crystallographica Section E, and has been       #
# peer reviewed under the auspices of the IUCr Commission on Journals.       #
#                                                                            #
# Full details of the Crystallographic Information File format               #
# are given in the paper "The Crystallographic Information File (CIF):       #
# a New Standard Archive File for Crystallography" by S. R. Hall, F. H.      #
# Allen and I. D. Brown [Acta Cryst. (1991), A47, 655-685].                  #
#                                                                            #
# The current version of the core CIF dictionary is obtainable from          #
# ftp://ftp.iucr.org/pub/cif_core.dic.                                       #
#                                                                            #
# Software is freely available for graphical display of the structure(s)     #
# in this CIF. For information consult the CIF software page                 #
# http://www.iucr.org/resources/cif/software.                                #
#                                                                            #
# This file may be used for bona fide research purposes within the           #
# scientific community so long as proper attribution is given to the journal # 
# article from which it was obtained.                                        #
#                                                                            #
##############################################################################
data_I
_audit_creation_method     SHELXL-97
_database_code_depnum_ccdc_archive     'CCDC 963840'
_chemical_name_systematic
;\
Dichlorido{2-[(<i>E</i>)-phenyl(pyridin-2-yl-\k<i>N</i>)methylidene]-\
<i>N</i>-phenylhydrazinecarboxamide-\k^2^<i>N</i>^2^,<i>O</i>}copper(II)
;
_chemical_name_common     ?
_chemical_formula_moiety     'C19 H16 Cl2 Cu N4 O'
_chemical_formula_sum     'C19 H16 Cl2 Cu N4 O'
_chemical_formula_iupac     '[Cu Cl2 (C19 H16 N4 O)]'
_chemical_formula_weight     450.81
_chemical_melting_point     ?
_symmetry_cell_setting     triclinic
_symmetry_space_group_name_H-M     'P -1'
_symmetry_space_group_name_Hall     '-P 1'
loop_
    _symmetry_equiv_pos_as_xyz
    'x, y, z'
    '-x, -y, -z'
_cell_length_a     9.4483(5)
_cell_length_b     9.8197(3)
_cell_length_c     11.5307(4)
_cell_angle_alpha     104.0670(10)
_cell_angle_beta     103.0260(10)
_cell_angle_gamma     100.4750(10)
_cell_volume     978.83(7)
_cell_formula_units_Z     2
_cell_measurement_reflns_used     3151
_cell_measurement_theta_min     2.525
_cell_measurement_theta_max     27.729
_cell_measurement_temperature     293(2)
_exptl_crystal_description     block
_exptl_crystal_colour     green
_exptl_crystal_size_max     0.35
_exptl_crystal_size_mid     0.32
_exptl_crystal_size_min     0.30
_exptl_crystal_density_diffrn     1.530
_exptl_crystal_density_meas     ?
_exptl_crystal_density_method     'not measured'
_exptl_crystal_F_000     458
_exptl_absorpt_coefficient_mu     1.405
_exptl_absorpt_correction_type     multi-scan
_exptl_absorpt_process_details     '(SADABS; Bruker, 2004)'
_exptl_absorpt_correction_T_min     0.614
_exptl_absorpt_correction_T_max     0.649
_exptl_special_details     ?
_diffrn_ambient_temperature     293(2)
_diffrn_radiation_type     MoK\a
_diffrn_radiation_wavelength     0.71073
_diffrn_radiation_source     'fine-focus sealed tube'
_diffrn_radiation_monochromator     graphite
_diffrn_measurement_device_type     'Bruker Kappa APEXII CCD'
_diffrn_measurement_method     '\w and \f scan'
_diffrn_detector_area_resol_mean     8.33
_diffrn_reflns_number     7149
_diffrn_reflns_av_R_equivalents     0.0201
_diffrn_reflns_av_sigmaI/netI     0.0359
_diffrn_reflns_theta_min     3.31
_diffrn_reflns_theta_max     27.50
_diffrn_reflns_theta_full     27.50
_diffrn_measured_fraction_theta_max     0.983
_diffrn_measured_fraction_theta_full     0.983
_diffrn_reflns_limit_h_min     -9
_diffrn_reflns_limit_h_max     12
_diffrn_reflns_limit_k_min     -12
_diffrn_reflns_limit_k_max     12
_diffrn_reflns_limit_l_min     -14
_diffrn_reflns_limit_l_max     14
_diffrn_standards_number     0
_diffrn_standards_interval_count     ?
_diffrn_standards_interval_time     ?
_diffrn_standards_decay_%     ?
_refine_special_details
;
Refinement of <i>F</i>^2^ against ALL reflections. The weighted <i>R</i>-factor
<i>wR</i> and goodness of fit <i>S</i> are based on <i>F</i>^2^, conventional
<i>R</i>-factors <i>R</i> are based on <i>F</i>, with <i>F</i> set to zero for
negative <i>F</i>^2^. The threshold expression of <i>F</i>^2^ >
\s(<i>F</i>^2^) is used only for calculating <i>R</i>-factors(gt) <i>etc</i>.
and is not relevant to the choice of reflections for refinement.
<i>R</i>-factors based on <i>F</i>^2^ are statistically about twice as large
as those based on <i>F</i>, and <i>R</i>- factors based on ALL data will be
even larger.
;
_reflns_number_total     4411
_reflns_number_gt     3550
_reflns_threshold_expression     I>2sigma(I)
_refine_ls_structure_factor_coef     Fsqd
_refine_ls_matrix_type     full
_refine_ls_R_factor_all     0.0470
_refine_ls_R_factor_gt     0.0344
_refine_ls_wR_factor_gt     0.0840
_refine_ls_wR_factor_ref     0.0917
_refine_ls_goodness_of_fit_ref     1.008
_refine_ls_restrained_S_all     1.009
_refine_ls_number_reflns     4411
_refine_ls_number_parameters     252
_refine_ls_number_restraints     2
_refine_ls_hydrogen_treatment     mixed
_refine_ls_weighting_scheme     calc
_refine_ls_weighting_details
         'calc w=1/[\s^2^(Fo^2^)+(0.0429P)^2^+0.3399P] where P=(Fo^2^+2Fc^2^)/3'
_atom_sites_solution_hydrogens     geom
_atom_sites_solution_primary     direct
_atom_sites_solution_secondary     difmap
_refine_ls_shift/su_max     0.001
_refine_ls_shift/su_mean     0.000
_refine_diff_density_max     0.342
_refine_diff_density_min     -0.397
_refine_ls_extinction_method     none
_refine_ls_extinction_coef     ?
loop_
    _atom_type_symbol
    _atom_type_description
    _atom_type_scat_dispersion_real
    _atom_type_scat_dispersion_imag
    _atom_type_scat_source
    'C' 'C' 0.0033 0.0016
                         'International Tables Vol C Tables 4.2.6.8 and 6.1.1.4'
    'H' 'H' 0.0000 0.0000
                         'International Tables Vol C Tables 4.2.6.8 and 6.1.1.4'
    'N' 'N' 0.0061 0.0033
                         'International Tables Vol C Tables 4.2.6.8 and 6.1.1.4'
    'O' 'O' 0.0106 0.0060
                         'International Tables Vol C Tables 4.2.6.8 and 6.1.1.4'
    'Cl' 'Cl' 0.1484 0.1585
                         'International Tables Vol C Tables 4.2.6.8 and 6.1.1.4'
    'Cu' 'Cu' 0.3201 1.2651
                         'International Tables Vol C Tables 4.2.6.8 and 6.1.1.4'
_computing_data_collection     'APEX2 (Bruker, 2004)'
_computing_cell_refinement     'APEX2/SAINT (Bruker, 2004)'
_computing_data_reduction     'SAINT/XPREP (Bruker, 2004)'
_computing_structure_solution     'SHELXL97 (Sheldrick, 2008)'
_computing_structure_refinement     'SHELXL97 (Sheldrick, 2008)'
_computing_molecular_graphics
                      'ORTEP-3 (Farrugia, 2012) and DIAMOND (Brandenburg, 2010)'
_computing_publication_material
                        'SHELXL97 (Sheldrick, 2008) and publCIF (Westrip, 2010)'
loop_
    _atom_site_type_symbol
    _atom_site_label
    _atom_site_fract_x
    _atom_site_fract_y
    _atom_site_fract_z
    _atom_site_U_iso_or_equiv
    _atom_site_adp_type
    _atom_site_calc_flag
    _atom_site_refinement_flags
    _atom_site_occupancy
    _atom_site_symmetry_multiplicity
    _atom_site_disorder_assembly
    _atom_site_disorder_group
    Cu Cu1 0.56784(3) 0.81865(3) 0.45210(3) 0.04217(10) Uani d . 1 1 . .
    Cl Cl1 0.68970(7) 0.63456(5) 0.34892(5) 0.04308(14) Uani d . 1 1 . .
    Cl Cl2 0.54712(10) 0.95006(8) 0.32265(7) 0.0657(2) Uani d . 1 1 . .
    O O1 0.35179(18) 0.68219(17) 0.38879(14) 0.0435(4) Uani d . 1 1 . .
    N N1 0.7528(2) 0.9491(2) 0.5849(2) 0.0474(5) Uani d . 1 1 . .
    N N2 0.5556(2) 0.74344(17) 0.59382(16) 0.0343(4) Uani d . 1 1 . .
    N N3 0.4287(2) 0.64128(19) 0.57491(17) 0.0385(4) Uani d D 1 1 . .
    H H3' 0.418(3) 0.593(2) 0.625(2) 0.048(7) Uiso d D 1 1 . .
    N N4 0.2064(2) 0.5040(2) 0.43869(19) 0.0459(5) Uani d D 1 1 . .
    C C1 0.8558(4) 1.0534(3) 0.5712(3) 0.0691(9) Uani d . 1 1 . .
    H H1 0.8419 1.0733 0.4952 0.083 Uiso calc R 1 1 . .
    C C2 0.9811(4) 1.1309(4) 0.6673(5) 0.0930(12) Uani d . 1 1 . .
    H H2 1.0514 1.2026 0.6563 0.112 Uiso calc R 1 1 . .
    C C3 1.0019(4) 1.1029(4) 0.7775(4) 0.0938(12) Uani d . 1 1 . .
    H H3 1.0865 1.1555 0.8431 0.113 Uiso calc R 1 1 . .
    C C4 0.8967(3) 0.9953(3) 0.7934(3) 0.0712(8) Uani d . 1 1 . .
    H H4 0.9098 0.9743 0.8690 0.085 Uiso calc R 1 1 . .
    C C5 0.7732(3) 0.9209(2) 0.6946(2) 0.0450(5) Uani d . 1 1 . .
    C C6 0.6523(2) 0.8054(2) 0.7004(2) 0.0358(4) Uani d . 1 1 . .
    C C7 0.6428(2) 0.7762(2) 0.81791(19) 0.0381(5) Uani d . 1 1 . .
    C C8 0.6340(3) 0.8871(3) 0.9153(2) 0.0500(6) Uani d . 1 1 . .
    H H8 0.6375 0.9793 0.9066 0.060 Uiso calc R 1 1 . .
    C C9 0.6203(3) 0.8607(3) 1.0242(2) 0.0596(7) Uani d . 1 1 . .
    H H9 0.6128 0.9348 1.0884 0.071 Uiso calc R 1 1 . .
    C C10 0.6176(3) 0.7256(3) 1.0393(2) 0.0587(7) Uani d . 1 1 . .
    H H10 0.6090 0.7088 1.1137 0.070 Uiso calc R 1 1 . .
    C C11 0.6275(3) 0.6155(3) 0.9440(2) 0.0564(7) Uani d . 1 1 . .
    H H11 0.6263 0.5244 0.9544 0.068 Uiso calc R 1 1 . .
    C C12 0.6394(3) 0.6395(3) 0.8329(2) 0.0458(5) Uani d . 1 1 . .
    H H12 0.6450 0.5644 0.7684 0.055 Uiso calc R 1 1 . .
    C C13 0.3276(2) 0.6125(2) 0.46062(19) 0.0364(5) Uani d . 1 1 . .
    C C14 0.0774(3) 0.4486(3) 0.3355(2) 0.0467(5) Uani d . 1 1 . .
    C C15 -0.0277(3) 0.3329(3) 0.3403(3) 0.0649(8) Uani d . 1 1 . .
    H H15 -0.0097 0.2966 0.4081 0.078 Uiso calc R 1 1 . .
    C C16 -0.1589(4) 0.2715(4) 0.2447(4) 0.0832(10) Uani d . 1 1 . .
    H H16 -0.2297 0.1949 0.2488 0.100 Uiso calc R 1 1 . .
    C C17 -0.1846(4) 0.3227(5) 0.1446(4) 0.0988(13) Uani d . 1 1 . .
    H H17 -0.2719 0.2796 0.0793 0.119 Uiso calc R 1 1 . .
    C C18 -0.0819(4) 0.4383(5) 0.1398(4) 0.0940(12) Uani d . 1 1 . .
    H H18 -0.1011 0.4743 0.0719 0.113 Uiso calc R 1 1 . .
    C C19 0.0509(3) 0.5020(3) 0.2357(3) 0.0664(8) Uani d . 1 1 . .
    H H19 0.1206 0.5798 0.2319 0.080 Uiso calc R 1 1 . .
    H H4' 0.210(3) 0.465(3) 0.496(2) 0.050(8) Uiso d D 1 1 . .
loop_
    _atom_site_aniso_label
    _atom_site_aniso_U_11
    _atom_site_aniso_U_22
    _atom_site_aniso_U_33
    _atom_site_aniso_U_12
    _atom_site_aniso_U_13
    _atom_site_aniso_U_23
    Cu1 0.05420(19) 0.03721(16) 0.04289(17) 0.00880(12) 0.02232(13) 0.01988(12)
    Cl1 0.0519(3) 0.0338(3) 0.0490(3) 0.0081(2) 0.0230(3) 0.0161(2)
    Cl2 0.0992(6) 0.0637(4) 0.0735(4) 0.0432(4) 0.0528(4) 0.0476(4)
    O1 0.0447(9) 0.0477(9) 0.0384(8) 0.0059(7) 0.0103(7) 0.0190(7)
    N1 0.0500(12) 0.0343(9) 0.0629(13) 0.0037(9) 0.0314(10) 0.0142(9)
    N2 0.0371(10) 0.0284(8) 0.0358(9) 0.0010(7) 0.0125(8) 0.0099(7)
    N3 0.0438(11) 0.0336(9) 0.0337(9) -0.0034(8) 0.0093(8) 0.0135(7)
    N4 0.0431(11) 0.0439(11) 0.0445(11) -0.0019(9) 0.0069(9) 0.0167(9)
    C1 0.069(2) 0.0500(15) 0.102(2) 0.0047(14) 0.0523(19) 0.0291(15)
    C2 0.057(2) 0.063(2) 0.156(4) -0.0107(16) 0.044(2) 0.033(2)
    C3 0.0433(18) 0.080(2) 0.129(3) -0.0197(16) 0.004(2) 0.024(2)
    C4 0.0431(16) 0.0650(18) 0.087(2) -0.0045(13) 0.0021(15) 0.0175(16)
    C5 0.0352(12) 0.0374(11) 0.0601(15) 0.0044(9) 0.0168(11) 0.0107(10)
    C6 0.0362(11) 0.0304(10) 0.0405(11) 0.0067(8) 0.0133(9) 0.0089(8)
    C7 0.0337(11) 0.0398(11) 0.0348(11) 0.0055(9) 0.0043(9) 0.0081(9)
    C8 0.0583(16) 0.0470(13) 0.0391(12) 0.0146(12) 0.0068(11) 0.0080(10)
    C9 0.0671(19) 0.0687(18) 0.0319(12) 0.0138(14) 0.0067(12) 0.0041(11)
    C10 0.0535(16) 0.081(2) 0.0347(12) 0.0047(14) 0.0041(11) 0.0220(13)
    C11 0.0546(16) 0.0560(15) 0.0559(15) 0.0024(12) 0.0057(12) 0.0291(13)
    C12 0.0495(14) 0.0413(12) 0.0434(12) 0.0069(10) 0.0105(11) 0.0124(10)
    C13 0.0398(12) 0.0319(10) 0.0367(11) 0.0070(9) 0.0122(9) 0.0089(8)
    C14 0.0369(13) 0.0430(12) 0.0529(14) 0.0084(10) 0.0097(11) 0.0049(10)
    C15 0.0482(16) 0.0527(15) 0.080(2) -0.0010(13) 0.0132(14) 0.0086(14)
    C16 0.0487(18) 0.070(2) 0.099(3) -0.0065(15) 0.0032(18) -0.0016(19)
    C17 0.051(2) 0.099(3) 0.099(3) 0.0014(19) -0.0168(19) -0.008(2)
    C18 0.072(2) 0.114(3) 0.077(2) 0.022(2) -0.0126(19) 0.026(2)
    C19 0.0487(16) 0.0738(19) 0.0654(18) 0.0083(14) -0.0001(13) 0.0205(15)
_geom_special_details
;
All e.s.d.'s (except the e.s.d. in the dihedral angle between two l.s. planes)
are estimated using the full covariance matrix. The cell e.s.d.'s are taken
into account individually in the estimation of e.s.d.'s in distances, angles
and torsion angles; correlations between e.s.d.'s in cell parameters are only
used when they are defined by crystal symmetry. An approximate (isotropic)
treatment of cell e.s.d.'s is used for estimating e.s.d.'s involving l.s.
planes.
;
loop_
    _geom_bond_atom_site_label_1
    _geom_bond_atom_site_label_2
    _geom_bond_site_symmetry_2
    _geom_bond_distance
    _geom_bond_publ_flag
    Cu1 N2 . 1.9672(16) ?
    Cu1 N1 . 2.016(2) ?
    Cu1 O1 . 2.0865(16) ?
    Cu1 Cl2 . 2.1973(6) ?
    Cu1 Cl1 . 2.5175(6) ?
    O1 C13 . 1.229(3) ?
    N1 C5 . 1.339(3) ?
    N1 C1 . 1.344(3) ?
    N2 C6 . 1.282(3) ?
    N2 N3 . 1.352(2) ?
    N3 C13 . 1.372(3) ?
    N3 H3' . 0.846(16) ?
    N4 C13 . 1.343(3) ?
    N4 C14 . 1.410(3) ?
    N4 H4' . 0.833(16) ?
    C1 C2 . 1.371(5) ?
    C1 H1 . 0.9300 ?
    C2 C3 . 1.344(6) ?
    C2 H2 . 0.9300 ?
    C3 C4 . 1.389(4) ?
    C3 H3 . 0.9300 ?
    C4 C5 . 1.371(4) ?
    C4 H4 . 0.9300 ?
    C5 C6 . 1.483(3) ?
    C6 C7 . 1.470(3) ?
    C7 C12 . 1.390(3) ?
    C7 C8 . 1.391(3) ?
    C8 C9 . 1.370(4) ?
    C8 H8 . 0.9300 ?
    C9 C10 . 1.376(4) ?
    C9 H9 . 0.9300 ?
    C10 C11 . 1.375(4) ?
    C10 H10 . 0.9300 ?
    C11 C12 . 1.383(3) ?
    C11 H11 . 0.9300 ?
    C12 H12 . 0.9300 ?
    C14 C19 . 1.369(4) ?
    C14 C15 . 1.388(4) ?
    C15 C16 . 1.380(4) ?
    C15 H15 . 0.9300 ?
    C16 C17 . 1.358(5) ?
    C16 H16 . 0.9300 ?
    C17 C18 . 1.374(6) ?
    C17 H17 . 0.9300 ?
    C18 C19 . 1.393(4) ?
    C18 H18 . 0.9300 ?
    C19 H19 . 0.9300 ?
loop_
    _geom_angle_atom_site_label_1
    _geom_angle_atom_site_label_2
    _geom_angle_atom_site_label_3
    _geom_angle_site_symmetry_1
    _geom_angle_site_symmetry_3
    _geom_angle
    _geom_angle_publ_flag
    N2 Cu1 N1 . . 78.70(7) ?
    N2 Cu1 O1 . . 77.84(6) ?
    N1 Cu1 O1 . . 154.03(7) ?
    N2 Cu1 Cl2 . . 162.21(6) ?
    N1 Cu1 Cl2 . . 99.08(6) ?
    O1 Cu1 Cl2 . . 99.86(5) ?
    N2 Cu1 Cl1 . . 96.69(5) ?
    N1 Cu1 Cl1 . . 97.98(6) ?
    O1 Cu1 Cl1 . . 95.64(5) ?
    Cl2 Cu1 Cl1 . . 101.09(2) ?
    C13 O1 Cu1 . . 112.00(14) ?
    C5 N1 C1 . . 119.2(3) ?
    C5 N1 Cu1 . . 114.21(15) ?
    C1 N1 Cu1 . . 126.5(2) ?
    C6 N2 N3 . . 123.84(17) ?
    C6 N2 Cu1 . . 120.05(14) ?
    N3 N2 Cu1 . . 115.29(13) ?
    N2 N3 C13 . . 113.53(17) ?
    N2 N3 H3' . . 122.5(18) ?
    C13 N3 H3' . . 123.5(18) ?
    C13 N4 C14 . . 129.7(2) ?
    C13 N4 H4' . . 113.5(19) ?
    C14 N4 H4' . . 116.8(19) ?
    N1 C1 C2 . . 121.2(3) ?
    N1 C1 H1 . . 119.4 ?
    C2 C1 H1 . . 119.4 ?
    C3 C2 C1 . . 119.8(3) ?
    C3 C2 H2 . . 120.1 ?
    C1 C2 H2 . . 120.1 ?
    C2 C3 C4 . . 119.9(3) ?
    C2 C3 H3 . . 120.1 ?
    C4 C3 H3 . . 120.1 ?
    C5 C4 C3 . . 118.2(3) ?
    C5 C4 H4 . . 120.9 ?
    C3 C4 H4 . . 120.9 ?
    N1 C5 C4 . . 121.8(2) ?
    N1 C5 C6 . . 114.9(2) ?
    C4 C5 C6 . . 123.3(2) ?
    N2 C6 C7 . . 125.61(19) ?
    N2 C6 C5 . . 111.80(19) ?
    C7 C6 C5 . . 122.45(19) ?
    C12 C7 C8 . . 119.4(2) ?
    C12 C7 C6 . . 121.4(2) ?
    C8 C7 C6 . . 119.2(2) ?
    C9 C8 C7 . . 120.0(2) ?
    C9 C8 H8 . . 120.0 ?
    C7 C8 H8 . . 120.0 ?
    C8 C9 C10 . . 120.7(2) ?
    C8 C9 H9 . . 119.6 ?
    C10 C9 H9 . . 119.6 ?
    C11 C10 C9 . . 119.7(2) ?
    C11 C10 H10 . . 120.1 ?
    C9 C10 H10 . . 120.1 ?
    C10 C11 C12 . . 120.5(2) ?
    C10 C11 H11 . . 119.8 ?
    C12 C11 H11 . . 119.8 ?
    C11 C12 C7 . . 119.7(2) ?
    C11 C12 H12 . . 120.1 ?
    C7 C12 H12 . . 120.1 ?
    O1 C13 N4 . . 125.9(2) ?
    O1 C13 N3 . . 120.75(19) ?
    N4 C13 N3 . . 113.39(19) ?
    C19 C14 C15 . . 119.9(3) ?
    C19 C14 N4 . . 124.6(2) ?
    C15 C14 N4 . . 115.5(2) ?
    C16 C15 C14 . . 120.2(3) ?
    C16 C15 H15 . . 119.9 ?
    C14 C15 H15 . . 119.9 ?
    C17 C16 C15 . . 120.1(3) ?
    C17 C16 H16 . . 120.0 ?
    C15 C16 H16 . . 120.0 ?
    C16 C17 C18 . . 120.1(3) ?
    C16 C17 H17 . . 120.0 ?
    C18 C17 H17 . . 120.0 ?
    C17 C18 C19 . . 120.6(4) ?
    C17 C18 H18 . . 119.7 ?
    C19 C18 H18 . . 119.7 ?
    C14 C19 C18 . . 119.1(3) ?
    C14 C19 H19 . . 120.4 ?
    C18 C19 H19 . . 120.4 ?
loop_
    _geom_torsion_atom_site_label_1
    _geom_torsion_atom_site_label_2
    _geom_torsion_atom_site_label_3
    _geom_torsion_atom_site_label_4
    _geom_torsion_site_symmetry_1
    _geom_torsion_site_symmetry_2
    _geom_torsion_site_symmetry_3
    _geom_torsion_site_symmetry_4
    _geom_torsion
    _geom_torsion_publ_flag
    N2 Cu1 O1 C13 . . . . -6.89(15) ?
    N1 Cu1 O1 C13 . . . . -32.7(3) ?
    Cl2 Cu1 O1 C13 . . . . -168.91(14) ?
    Cl1 Cu1 O1 C13 . . . . 88.77(15) ?
    N2 Cu1 N1 C5 . . . . 0.20(16) ?
    O1 Cu1 N1 C5 . . . . 25.9(3) ?
    Cl2 Cu1 N1 C5 . . . . 162.26(16) ?
    Cl1 Cu1 N1 C5 . . . . -95.08(16) ?
    N2 Cu1 N1 C1 . . . . 177.3(2) ?
    O1 Cu1 N1 C1 . . . . -157.0(2) ?
    Cl2 Cu1 N1 C1 . . . . -20.6(2) ?
    Cl1 Cu1 N1 C1 . . . . 82.0(2) ?
    N1 Cu1 N2 C6 . . . . 3.66(16) ?
    O1 Cu1 N2 C6 . . . . -165.14(18) ?
    Cl2 Cu1 N2 C6 . . . . -80.8(3) ?
    Cl1 Cu1 N2 C6 . . . . 100.51(16) ?
    N1 Cu1 N2 N3 . . . . 173.68(16) ?
    O1 Cu1 N2 N3 . . . . 4.88(14) ?
    Cl2 Cu1 N2 N3 . . . . 89.2(2) ?
    Cl1 Cu1 N2 N3 . . . . -89.48(14) ?
    C6 N2 N3 C13 . . . . 167.1(2) ?
    Cu1 N2 N3 C13 . . . . -2.5(2) ?
    C5 N1 C1 C2 . . . . 0.1(4) ?
    Cu1 N1 C1 C2 . . . . -176.9(2) ?
    N1 C1 C2 C3 . . . . -0.1(6) ?
    C1 C2 C3 C4 . . . . 0.2(6) ?
    C2 C3 C4 C5 . . . . -0.3(6) ?
    C1 N1 C5 C4 . . . . -0.2(4) ?
    Cu1 N1 C5 C4 . . . . 177.2(2) ?
    C1 N1 C5 C6 . . . . 179.3(2) ?
    Cu1 N1 C5 C6 . . . . -3.4(3) ?
    C3 C4 C5 N1 . . . . 0.3(5) ?
    C3 C4 C5 C6 . . . . -179.1(3) ?
    N3 N2 C6 C7 . . . . 0.4(3) ?
    Cu1 N2 C6 C7 . . . . 169.48(16) ?
    N3 N2 C6 C5 . . . . -175.36(19) ?
    Cu1 N2 C6 C5 . . . . -6.2(2) ?
    N1 C5 C6 N2 . . . . 6.1(3) ?
    C4 C5 C6 N2 . . . . -174.4(2) ?
    N1 C5 C6 C7 . . . . -169.7(2) ?
    C4 C5 C6 C7 . . . . 9.7(4) ?
    N2 C6 C7 C12 . . . . 61.0(3) ?
    C5 C6 C7 C12 . . . . -123.7(2) ?
    N2 C6 C7 C8 . . . . -117.7(3) ?
    C5 C6 C7 C8 . . . . 57.6(3) ?
    C12 C7 C8 C9 . . . . -0.8(4) ?
    C6 C7 C8 C9 . . . . 177.9(2) ?
    C7 C8 C9 C10 . . . . 1.1(4) ?
    C8 C9 C10 C11 . . . . -0.5(4) ?
    C9 C10 C11 C12 . . . . -0.4(4) ?
    C10 C11 C12 C7 . . . . 0.7(4) ?
    C8 C7 C12 C11 . . . . -0.1(4) ?
    C6 C7 C12 C11 . . . . -178.8(2) ?
    Cu1 O1 C13 N4 . . . . -171.66(19) ?
    Cu1 O1 C13 N3 . . . . 8.0(3) ?
    C14 N4 C13 O1 . . . . -3.4(4) ?
    C14 N4 C13 N3 . . . . 176.9(2) ?
    N2 N3 C13 O1 . . . . -4.0(3) ?
    N2 N3 C13 N4 . . . . 175.67(19) ?
    C13 N4 C14 C19 . . . . -1.9(4) ?
    C13 N4 C14 C15 . . . . 178.9(3) ?
    C19 C14 C15 C16 . . . . 0.0(5) ?
    N4 C14 C15 C16 . . . . 179.3(3) ?
    C14 C15 C16 C17 . . . . 1.0(5) ?
    C15 C16 C17 C18 . . . . -1.7(6) ?
    C16 C17 C18 C19 . . . . 1.4(7) ?
    C15 C14 C19 C18 . . . . -0.3(5) ?
    N4 C14 C19 C18 . . . . -179.5(3) ?
    C17 C18 C19 C14 . . . . -0.4(6) ?
loop_
    _geom_hbond_atom_site_label_D
    _geom_hbond_atom_site_label_H
    _geom_hbond_atom_site_label_A
    _geom_hbond_site_symmetry_A
    _geom_hbond_distance_DH
    _geom_hbond_distance_HA
    _geom_hbond_distance_DA
    _geom_hbond_angle_DHA
    N3 H3' Cl1 2_666 0.846(16) 2.40(2) 3.1397(18) 147(2)
    N4 H4' Cl1 2_666 0.833(16) 2.345(19) 3.136(2) 159(2)
    C2 H2 Cl1 2_776 0.9300 2.69 3.589(4) 163
    C19 H19 O1 . 0.9300 2.36 2.953(4) 121
_iucr_refine_instructions_details
;
TITL  P-1
CELL  0.71073 9.4483 9.8197 11.5307 104.067 103.026 100.475
ZERR  2       0.0005 0.0003  0.0004   0.001   0.001   0.001
LATT 1
SFAC C  H  N  O  Cl Cu
UNIT 38 32 8 2 4 2
OMIT  0 0 1
OMIT  -3.00  55.00
L.S. 4
ACTA
BOND  $H
FMAP 2
PLAN 7
CONF
DFIX 0.88 0.02 N3 H3'
DFIX 0.88 0.02 N4 H4'
eqiv  $1 1-x,1-y,1-z
htab  n3 cl1_$1
htab n4 cl1_$1
Htab
CONF
WGHT  0.042900  0.339900
FVAR  0.471050
Cu1    6   0.567841  0.818645  0.452103 11.000000  0.054200  0.037210 =
           0.042900  0.019880  0.022330  0.008800
Cl1    5   0.689704  0.634564  0.348920 11.000000  0.051940  0.033810 =
           0.049000  0.016110  0.022980  0.008070
Cl2    5   0.547120  0.950058  0.322650 11.000000  0.099200  0.063700 =
           0.073470  0.047640  0.052840  0.043190
O1     4   0.351788  0.682191  0.388795 11.000000  0.044690  0.047740 =
           0.038390  0.019040  0.010330  0.005910
N1     3   0.752803  0.949119  0.584906 11.000000  0.049980  0.034350 =
           0.062880  0.014190  0.031420  0.003690
N2     3   0.555570  0.743444  0.593823 11.000000  0.037070  0.028380 =
           0.035840  0.009940  0.012530  0.001000
N3     3   0.428721  0.641278  0.574907 11.000000  0.043840  0.033600 =
           0.033700  0.013480  0.009320 -0.003450
H3'    2   0.418358  0.592712  0.625138 11.000000  0.048250
N4     3   0.206420  0.504025  0.438688 11.000000  0.043080  0.043880 =
           0.044510  0.016710  0.006860 -0.001950
C1     1   0.855844  1.053374  0.571212 11.000000  0.068840  0.049960 =
           0.102470  0.029110  0.052310  0.004740
AFIX 43
H1     2   0.841927  1.073283  0.495176 11.000000 -1.200000
AFIX 0
C2     1   0.981082  1.130884  0.667318 11.000000  0.056680  0.063390 =
           0.155570  0.032500  0.043990 -0.010720
AFIX 43
H2     2   1.051413  1.202582  0.656293 11.000000 -1.200000
AFIX 0
C3     1   1.001869  1.102894  0.777536 11.000000  0.043270  0.080480 =
           0.129000  0.024370  0.003910 -0.019710
AFIX 43
H3     2   1.086491  1.155458  0.843091 11.000000 -1.200000
AFIX 0
C4     1   0.896732  0.995300  0.793392 11.000000  0.043080  0.064970 =
           0.087090  0.017460  0.002100 -0.004500
AFIX 43
H4     2   0.909770  0.974308  0.868952 11.000000 -1.200000
AFIX 0
C5     1   0.773250  0.920947  0.694564 11.000000  0.035220  0.037410 =
           0.060140  0.010700  0.016820  0.004380
C6     1   0.652274  0.805375  0.700364 11.000000  0.036150  0.030410 =
           0.040520  0.008940  0.013350  0.006720
C7     1   0.642757  0.776169  0.817908 11.000000  0.033710  0.039780 =
           0.034820  0.008100  0.004300  0.005460
C8     1   0.634031  0.887109  0.915325 11.000000  0.058330  0.046970 =
           0.039120  0.008040  0.006770  0.014640
AFIX 43
H8     2   0.637507  0.979258  0.906603 11.000000 -1.200000
AFIX 0
C9     1   0.620312  0.860676  1.024151 11.000000  0.067080  0.068660 =
           0.031870  0.004100  0.006650  0.013800
AFIX 43
H9     2   0.612768  0.934829  1.088424 11.000000 -1.200000
AFIX 0
C10    1   0.617582  0.725592  1.039331 11.000000  0.053480  0.081390 =
           0.034690  0.022050  0.004110  0.004690
AFIX 43
H10    2   0.609035  0.708796  1.113733 11.000000 -1.200000
AFIX 0
C11    1   0.627544  0.615531  0.944017 11.000000  0.054570  0.055950 =
           0.055910  0.029100  0.005680  0.002420
AFIX 43
H11    2   0.626316  0.524357  0.954390 11.000000 -1.200000
AFIX 0
C12    1   0.639377  0.639469  0.832851 11.000000  0.049460  0.041280 =
           0.043370  0.012430  0.010520  0.006940
AFIX 43
H12    2   0.645050  0.564418  0.768360 11.000000 -1.200000
AFIX 0
C13    1   0.327636  0.612467  0.460621 11.000000  0.039770  0.031890 =
           0.036690  0.008860  0.012210  0.007030
C14    1   0.077444  0.448590  0.335503 11.000000  0.036900  0.042990 =
           0.052850  0.004920  0.009710  0.008380
C15    1  -0.027691  0.332864  0.340254 11.000000  0.048210  0.052700 =
           0.079600  0.008570  0.013210 -0.000980
AFIX 43
H15    2  -0.009672  0.296583  0.408073 11.000000 -1.200000
AFIX 0
C16    1  -0.158852  0.271456  0.244706 11.000000  0.048690  0.069510 =
           0.098680 -0.001600  0.003170 -0.006540
AFIX 43
H16    2  -0.229718  0.194855  0.248820 11.000000 -1.200000
AFIX 0
C17    1  -0.184617  0.322740  0.144621 11.000000  0.050500  0.099110 =
           0.099410 -0.008090 -0.016790  0.001390
AFIX 43
H17    2  -0.271911  0.279599  0.079294 11.000000 -1.200000
AFIX 0
C18    1  -0.081865  0.438256  0.139805 11.000000  0.071520  0.114420 =
           0.077150  0.026400 -0.012590  0.021770
AFIX 43
H18    2  -0.101116  0.474260  0.071899 11.000000 -1.200000
AFIX 0
C19    1   0.050897  0.501979  0.235676 11.000000  0.048720  0.073820 =
           0.065430  0.020550 -0.000070  0.008340
AFIX 43
H19    2   0.120577  0.579764  0.231912 11.000000 -1.200000
AFIX 0
H4'    2   0.209766  0.465431  0.495792 11.000000  0.049800
HKLF 4
END
WGHT      0.0430      0.3387
REM Highest difference peak  0.342,  deepest hole -0.397,  1-sigma level  0.055
Q1    1   0.7167  0.6427  0.4236  11.00000  0.05    0.34
Q2    1   0.4875  0.8741  0.2742  11.00000  0.05    0.30
Q3    1   0.5774  0.8657  0.3786  11.00000  0.05    0.27
Q4    1   0.6513  0.9072  0.5183  11.00000  0.05    0.27
Q5    1  -0.1160  0.2588  0.1800  11.00000  0.05    0.26
Q6    1   0.6073  0.8502  0.3805  11.00000  0.05    0.26
Q7    1   0.6181  0.9506  0.3768  11.00000  0.05    0.23
;
data_global
_journal_date_recd_electronic     2013-09-27
_journal_date_accepted     2013-09-30
_journal_name_full     'Acta Crystallographica, Section E'
_journal_year     2013
_journal_volume     69
_journal_issue     11
_journal_page_first     m588
_journal_page_last     m589
_journal_paper_category     QM
_journal_paper_doi     10.1107/S1600536813026883
_journal_coeditor_code     FJ2644
_publ_contact_author_name     'M. Sithambaresan'
_publ_contact_author_address
;
Department of Chemistry
Faculty of Science
Eastern University
Chenkalady
Sri Lanka
;
_publ_contact_author_email     'eesans@yahoo.com'
_publ_contact_author_fax     '94-65-2240758'
_publ_contact_author_phone     '94-65-2240755'
_publ_section_title
;\
Dichlorido{2-[(<i>E</i>)-phenyl(pyridin-2-yl-\k<i>N</i>)methylidene]-<i>N</i>-\
phenylhydrazinecarboxamide-\k^2^<i>N</i>^2^,<i>O</i>}copper(II)
;
loop_
    _publ_author_name
    _publ_author_address
    'N. Aiswarya'
;
      Department of Applied Chemistry
      Cochin University of Science and Technology
      Kochi 682 022
      India
;
    'M. Sithambaresan'
;
      Department of Chemistry
      Faculty of Science
      Eastern University, Sri Lanka
      Chenkalady
      Sri Lanka
;
    'M. R. Prathapachandra Kurup'
;
      Department of Applied Chemistry
      Cochin University of Science and Technology
      Kochi 682 022
      India
;
    'Ng, Seik Weng'
;
     Department of Chemistry
     University of Malaya
     50603 Kuala Lumpur
     Malaysia
     Chemistry Department
     King Abdulaziz University
     PO Box 80203 Jeddah
     Saudi Arabia
;
