# Supplementary material for: Di­chlorido­{2-[(E)-phen­yl(pyridin-2-yl-κN)methyl­idene]-N-phenyl­hydra­zine­carboxamide-κ2 N 2,O}copper(II)
Source: Acta Crystallogr Sect E Struct Rep Online. 2013 Oct 9;69(Pt 11):m588–9. doi: 10.1107/S1600536813026883 (PMC3884250; doi:10.1107/S1600536813026883)
Supplement: Supplementary file 2 [file e-69-0m588-Isup2.hkl]

# 
# h,k,l, Fc-squared, Fo-squared, sigma(Fo-squared) and status flag 
# 
data_I
_shelx_title '  P-1' 
_shelx_refln_list_code          4 
_shelx_F_calc_maximum      216.41 
_exptl_crystal_F_000       458.00 
_reflns_d_resolution_high  0.7696 
 
loop_ 
 _symmetry_equiv_pos_as_xyz 
 'x, y, z' 
 '-x, -y, -z' 
 
_cell_length_a     9.4483 
_cell_length_b     9.8197 
_cell_length_c    11.5307 
_cell_angle_alpha 104.067 
_cell_angle_beta  103.026 
_cell_angle_gamma 100.475 
 
_shelx_F_squared_multiplier     1.000 
 
loop_ 
 _refln_index_h 
 _refln_index_k 
 _refln_index_l 
 _refln_F_squared_calc 
 _refln_F_squared_meas 
 _refln_F_squared_sigma 
 _refln_observed_status 
   2   0   0     1643.56     1688.75     29.32 o 
   3   0   0     1662.39     1990.34     57.04 o 
   4   0   0     1120.40     1207.56     26.62 o 
   5   0   0      811.81      826.82     26.68 o 
   6   0   0       61.86       62.46      5.14 o 
   7   0   0       75.78       63.91      5.50 o 
   8   0   0      284.99      285.64     12.80 o 
   9   0   0      273.32      292.22     13.70 o 
  10   0   0       41.09       47.82      6.53 o 
  11   0   0        9.00        7.21      5.32 o 
 -11   1   0        0.63       -1.08      4.91 o 
 -10   1   0        1.04        0.50      4.55 o 
  -9   1   0        7.56        1.26      4.01 o 
  -8   1   0       23.37       19.78      4.19 o 
  -7   1   0      215.68      218.04     10.14 o 
  -6   1   0      755.11      691.07     23.21 o 
  -5   1   0     1323.15     1342.44     41.96 o 
  -4   1   0       67.83       59.11      2.86 o 
  -3   1   0      169.72      153.16      5.87 o 
  -2   1   0     5781.30     6371.91    133.57 o 
   1   1   0     8030.53     7423.94    349.88 o 
   2   1   0    19292.98    19313.81    331.55 o 
   3   1   0     6543.25     6689.31    114.76 o 
   4   1   0     1124.91     1091.73     24.26 o 
   5   1   0       16.57       14.51      2.93 o 
   6   1   0        1.02        3.20      2.75 o 
   7   1   0      258.58      233.50     10.41 o 
   8   1   0      230.77      207.22     10.23 o 
   9   1   0      120.67      128.08      9.06 o 
  10   1   0       38.93       49.17      6.76 o 
  11   1   0       24.73       33.03      6.94 o 
 -11   2   0      102.19      110.15      9.28 o 
 -10   2   0      120.79      134.26      9.73 o 
  -9   2   0        1.33        1.40      3.74 o 
  -8   2   0        3.45       -2.39      3.52 o 
  -7   2   0      219.88      220.61     10.14 o 
  -6   2   0       40.27       52.95      4.69 o 
  -5   2   0      104.08       94.19      5.32 o 
  -4   2   0      974.84      970.62     29.29 o 
  -3   2   0      832.03      850.49     20.46 o 
  -2   2   0     2459.43     2556.62     54.05 o 
  -1   2   0    12375.49    11072.07    560.20 o 
   0   2   0       74.37       77.92      1.50 o 
   1   2   0      768.07      811.37     10.99 o 
   2   2   0      527.08      575.82     10.48 o 
   3   2   0     4038.52     4580.07     78.90 o 
   4   2   0     4420.23     4538.94     96.26 o 
   5   2   0     1791.00     1744.31     53.77 o 
   6   2   0       30.40       29.38      4.01 o 
   7   2   0      144.23      133.40      8.02 o 
   8   2   0       84.35       94.60      7.53 o 
   9   2   0       11.71       11.81      4.60 o 
  10   2   0        0.28       -3.15      4.37 o 
 -11   3   0        2.25       -1.85      5.05 o 
 -10   3   0        0.13        3.20      4.64 o 
  -9   3   0        1.03        0.27      4.06 o 
  -8   3   0        6.67        6.94      3.65 o 
  -7   3   0       20.16       22.80      4.10 o 
  -6   3   0      766.22      792.47     26.27 o 
  -5   3   0      705.96      709.64     23.35 o 
  -4   3   0       34.86       35.12      2.26 o 
  -3   3   0      106.48      125.73      3.82 o 
  -2   3   0     1769.13     1924.51     33.21 o 
  -1   3   0      662.34      726.87     11.14 o 
   0   3   0       81.13      105.19      2.51 o 
   1   3   0      374.12      437.11      7.01 o 
   2   3   0     1310.32     1366.53     25.09 o 
   3   3   0     1255.03     1275.06     27.93 o 
   4   3   0      195.07      211.75      6.26 o 
   5   3   0      353.89      349.41     12.93 o 
   6   3   0      230.59      238.45     10.23 o 
   7   3   0        7.60        4.69      3.65 o 
   8   3   0       46.33       42.59      5.72 o 
   9   3   0       11.36       10.32      4.96 o 
  10   3   0       26.93       33.85      6.49 o 
 -11   4   0      107.45      140.39     10.73 o 
 -10   4   0       69.40       83.38      7.84 o 
  -9   4   0        4.82        5.63      4.33 o 
  -8   4   0       18.71       18.48      4.24 o 
  -7   4   0      106.92      114.47      7.21 o 
  -6   4   0      217.61      221.15      9.69 o 
  -5   4   0       43.02       35.29      3.61 o 
  -4   4   0      438.50      430.31     18.73 o 
  -3   4   0     7541.59     7721.54    131.43 o 
  -2   4   0      744.55      755.96     13.65 o 
  -1   4   0       25.92       23.98      3.43 o 
   0   4   0      547.68      557.10     24.97 o 
   1   4   0     1196.31     1294.15     22.76 o 
   2   4   0      186.53      191.34      5.36 o 
   3   4   0        2.58        3.84      1.46 o 
   4   4   0      300.19      280.41     10.59 o 
   5   4   0        1.37        4.46      2.75 o 
   6   4   0      128.25      131.33      7.53 o 
   7   4   0        2.50        3.97      3.61 o 
   8   4   0       25.53       20.46      4.82 o 
   9   4   0       26.30       25.51      5.90 o 
 -11   5   0        1.27        3.38      5.32 o 
 -10   5   0       19.78       26.00      5.81 o 
  -9   5   0      289.48      327.82     14.69 o 
  -8   5   0      485.85      527.52     19.92 o 
  -7   5   0      243.29      253.06     11.27 o 
  -6   5   0       51.64       50.79      4.69 o 
  -5   5   0      103.54      108.43      6.13 o 
  -4   5   0      722.65      768.17     14.30 o 
  -3   5   0       34.36       42.31      1.70 o 
  -2   5   0      345.09      351.03      5.92 o 
  -1   5   0     2389.86     2361.82     59.56 o 
   0   5   0      406.13      386.16     15.17 o 
   1   5   0     1075.19     1108.31     19.85 o 
   2   5   0        7.08        5.78      1.49 o 
   3   5   0        6.77        9.07      1.82 o 
   4   5   0       79.72       71.43      5.00 o 
   5   5   0      476.85      460.01     16.63 o 
   6   5   0      283.50      289.61     12.30 o 
   7   5   0       97.47      105.82      7.80 o 
   8   5   0       18.98       13.25      4.87 o 
   9   5   0        0.02       -1.80      4.51 o 
 -11   6   0        7.60        4.33      5.41 o 
 -10   6   0       19.98       16.13      5.41 o 
  -9   6   0       14.87       11.13      4.64 o 
  -8   6   0      242.06      258.33     12.12 o 
  -7   6   0      460.54      467.94     17.62 o 
  -6   6   0      379.51      380.28     14.51 o 
  -5   6   0      445.59      463.81     24.65 o 
  -4   6   0      154.57      163.12      4.40 o 
  -3   6   0      225.00      223.49      4.36 o 
  -2   6   0      275.05      281.07      7.50 o 
  -1   6   0      172.01      169.19      5.37 o 
   0   6   0      774.03      821.79     15.17 o 
   1   6   0     1618.36     1610.81     28.60 o 
   2   6   0      933.82      929.22     21.17 o 
   3   6   0        1.84        1.06      3.13 o 
   4   6   0       14.90       13.88      3.34 o 
   5   6   0        2.79       -2.66      3.11 o 
   6   6   0        1.55       -3.92      3.47 o 
   7   6   0        1.90       -2.70      4.10 o 
   8   6   0       44.97       39.57      6.35 o 
  -9   7   0      134.62      144.49      9.78 o 
  -8   7   0       51.70       49.57      4.26 o 
  -7   7   0        0.97       -3.89      3.67 o 
  -6   7   0      438.31      464.96     12.32 o 
  -5   7   0      778.01      810.95     19.15 o 
  -4   7   0     1006.54      997.56     18.58 o 
  -3   7   0      245.03      232.44      5.12 o 
  -2   7   0        8.50        6.22      1.80 o 
  -1   7   0      447.46      410.39     14.11 o 
   0   7   0      835.12      798.46     15.09 o 
   1   7   0      132.97      130.14      5.35 o 
   2   7   0      343.20      347.54      9.51 o 
   3   7   0      408.29      432.47     15.73 o 
   4   7   0       99.75      108.61      6.81 o 
   5   7   0      161.23      168.73      9.01 o 
   6   7   0       20.89       22.62      4.96 o 
   7   7   0        0.43       -2.48      4.37 o 
 -10   8   0       56.20       62.01      7.57 o 
  -9   8   0       31.96       31.32      5.81 o 
  -8   8   0       41.36       50.43      6.40 o 
  -7   8   0       55.58       63.28      6.62 o 
  -6   8   0      117.92      117.63      8.29 o 
  -5   8   0       39.87       30.96      4.73 o 
  -4   8   0      420.34      412.01     16.09 o 
  -3   8   0      975.90      918.94     21.35 o 
  -2   8   0      473.04      448.13     11.65 o 
  -1   8   0       84.48       75.44      4.73 o 
   0   8   0       67.49       66.03      5.54 o 
   1   8   0      181.81      185.40      8.38 o 
   2   8   0       70.78       65.89      5.27 o 
   3   8   0       18.28        9.96      3.74 o 
   4   8   0       93.11       99.74      7.35 o 
   5   8   0      193.77      210.02     10.73 o 
   6   8   0       86.25       95.99      7.93 o 
 -10   9   0        0.46       -4.91      5.05 o 
  -9   9   0       27.71       32.36      6.13 o 
  -8   9   0       50.66       60.17      7.12 o 
  -7   9   0       52.49       55.61      6.53 o 
  -6   9   0       22.60       26.27      4.87 o 
  -5   9   0      164.23      151.83      9.28 o 
  -4   9   0      137.62      135.11      8.43 o 
  -3   9   0        3.15        9.46      3.70 o 
  -2   9   0       23.14       21.23      4.19 o 
  -1   9   0      452.65      444.46     11.62 o 
   0   9   0      305.19      293.03     13.32 o 
   1   9   0      119.85      118.67      5.28 o 
   2   9   0        2.10       -2.79      3.20 o 
   3   9   0      179.74      171.89      9.15 o 
   4   9   0      159.13      162.70      9.28 o 
   5   9   0       20.86       14.24      4.78 o 
  -9  10   0       13.85       20.33      6.13 o 
  -8  10   0        2.56       -1.22      4.24 o 
  -7  10   0       62.15       52.19      6.72 o 
  -6  10   0       47.17       45.16      6.08 o 
  -5  10   0        6.93        5.63      3.74 o 
  -4  10   0        0.71       -4.33      2.97 o 
  -3  10   0       23.21       23.84      4.51 o 
  -2  10   0      118.08      117.27      8.56 o 
  -1  10   0       76.74       76.79      4.52 o 
   0  10   0       17.36       19.51      3.58 o 
   1  10   0      101.83      103.76      5.27 o 
   2  10   0       91.56       78.06      6.62 o 
   3  10   0       29.60       30.33      4.96 o 
   4  10   0       17.52        8.88      4.42 o 
  -7  11   0       24.49       33.76      6.40 o 
  -6  11   0        2.50        1.53      4.37 o 
  -5  11   0       34.84       22.26      4.91 o 
  -4  11   0        0.46       -0.90      3.65 o 
  -3  11   0       18.14       16.31      4.73 o 
  -2  11   0        2.19        7.44      2.71 o 
  -1  11   0       90.94       76.67      9.91 o 
   0  11   0      133.96      139.15     11.60 o 
   1  11   0       76.62       68.73      6.08 o 
   2  11   0        9.80        2.21      3.88 o 
  -5  12   0       21.35       26.00      5.77 o 
  -4  12   0        6.54        0.72      4.10 o 
  -3  12   0        0.48       -2.46      2.81 o 
  -2  12   0       11.55        8.56      3.08 o 
  -1  12   0       57.63       66.15      4.80 o 
   0 -12   1        2.61        5.22      3.01 o 
   1 -12   1       17.96       19.37      3.36 o 
   2 -12   1       42.01       42.34      3.93 o 
   3 -12   1       14.69       13.52      4.87 o 
   4 -12   1        6.29        8.79      4.64 o 
   5 -12   1       73.02       66.84      7.62 o 
   6 -12   1      103.09      105.77      9.51 o 
  -3 -11   1        0.03        2.57      3.92 o 
  -2 -11   1        1.22       -0.72      3.29 o 
  -1 -11   1        0.63       -4.66      3.11 o 
   0 -11   1      120.74      125.16      6.56 o 
   1 -11   1      258.58      247.77      8.07 o 
   2 -11   1      131.28      148.99     10.14 o 
   3 -11   1        5.68        1.62      3.88 o 
   4 -11   1       10.21        7.48      4.06 o 
   5 -11   1       14.80       14.78      4.60 o 
   6 -11   1       31.16       27.22      5.59 o 
   7 -11   1       34.70       47.46      7.08 o 
   8 -11   1       86.46       81.89      8.83 o 
  -4 -10   1       48.73       50.16      5.50 o 
  -3 -10   1       11.52        5.05      3.70 o 
  -2 -10   1       22.95       16.90      3.83 o 
  -1 -10   1       19.78       16.69      2.83 o 
   0 -10   1       73.59       71.56      6.53 o 
   1 -10   1        0.21        0.63      2.12 o 
   2 -10   1       33.62       36.87      5.05 o 
   3 -10   1      105.82      102.89      7.75 o 
   4 -10   1       30.71       26.95      4.78 o 
   5 -10   1        1.30        1.80      3.52 o 
   6 -10   1        0.99        5.86      4.01 o 
   7 -10   1        2.80        3.34      4.28 o 
   8 -10   1        0.18       -0.36      4.42 o 
   9 -10   1        8.77        7.48      5.23 o 
  -6  -9   1       96.25       96.54      8.20 o 
  -5  -9   1        0.09       -0.68      3.79 o 
  -4  -9   1       53.58       47.37      5.09 o 
  -3  -9   1      187.25      183.88      8.79 o 
  -2  -9   1       60.42       46.96      4.55 o 
  -1  -9   1      127.72      120.52      5.24 o 
   0  -9   1      234.92      227.53      7.11 o 
   1  -9   1      299.08      312.86     13.43 o 
   2  -9   1      193.31      166.71      9.24 o 
   3  -9   1       84.83       69.63      6.17 o 
   4  -9   1      141.73      144.26      8.74 o 
   5  -9   1      154.22      153.41      9.33 o 
   6  -9   1        3.38        3.79      3.65 o 
   7  -9   1        1.03       -1.04      3.74 o 
   8  -9   1        1.09       -1.13      3.92 o 
   9  -9   1       15.31       10.41      5.05 o 
  10  -9   1        1.69       -3.38      4.69 o 
  -7  -8   1       16.53       21.32      5.36 o 
  -6  -8   1       20.67       19.74      4.87 o 
  -5  -8   1      253.92      266.17     11.81 o 
  -4  -8   1      451.09      459.15     16.63 o 
  -3  -8   1      224.31      221.96      9.51 o 
  -2  -8   1        5.01        3.02      2.79 o 
  -1  -8   1      188.25      177.23      5.97 o 
   0  -8   1      144.34      138.07      4.16 o 
   1  -8   1       47.06       43.57      3.07 o 
   2  -8   1      224.06      219.14      6.85 o 
   3  -8   1      782.42      761.46     25.17 o 
   4  -8   1      501.73      510.54     18.46 o 
   5  -8   1      233.86      235.03     11.09 o 
   6  -8   1       15.68       24.02      4.46 o 
   7  -8   1       21.13       20.28      4.78 o 
   8  -8   1        1.48        1.17      3.97 o 
   9  -8   1       11.55       14.56      4.78 o 
  10  -8   1        6.14       10.82      5.00 o 
  -8  -7   1        1.60       -1.58      4.51 o 
  -7  -7   1       13.98        7.71      4.69 o 
  -6  -7   1       54.37       49.39      5.72 o 
  -5  -7   1      103.53      111.95      7.30 o 
  -4  -7   1       11.13       14.51      3.24 o 
  -3  -7   1      921.01      930.74     29.74 o 
  -2  -7   1     1288.80     1319.43     29.19 o 
  -1  -7   1      636.63      665.73     12.76 o 
   0  -7   1      207.19      197.72      6.27 o 
   1  -7   1        4.34        2.06      1.50 o 
   2  -7   1      151.01      150.74      7.14 o 
   3  -7   1      277.63      280.03      7.79 o 
   4  -7   1      498.73      502.36     12.55 o 
   5  -7   1      855.51      919.05     21.17 o 
   6  -7   1      573.00      583.02     14.62 o 
   7  -7   1       65.94       59.06      4.02 o 
   8  -7   1        9.78        6.18      2.77 o 
   9  -7   1       64.69       67.33      6.94 o 
  -8  -6   1      194.49      199.83     11.04 o 
  -7  -6   1      118.09      127.90      8.43 o 
  -6  -6   1       37.85       24.34      4.37 o 
  -5  -6   1        3.07        1.67      3.11 o 
  -4  -6   1       18.16       16.06      4.12 o 
  -3  -6   1       95.59       94.07      4.05 o 
  -2  -6   1      528.42      541.52     12.74 o 
  -1  -6   1     1439.16     1376.89     24.44 o 
   0  -6   1     1935.55     1862.61     50.39 o 
   1  -6   1      632.88      585.24     13.65 o 
   2  -6   1        9.91       11.48      1.55 o 
   3  -6   1        2.21        1.81      0.65 o 
   4  -6   1       17.80       19.09      3.19 o 
   5  -6   1       20.10       19.53      2.48 o 
   6  -6   1      203.81      218.57     10.66 o 
   7  -6   1      408.85      429.99     16.27 o 
   8  -6   1      482.75      491.60     18.84 o 
   9  -6   1       57.03       66.61      6.72 o 
  10  -6   1        0.66       -6.42      4.28 o 
  -9  -5   1       54.30       50.21      6.90 o 
  -8  -5   1        0.09       -4.42      3.88 o 
  -7  -5   1      263.37      269.06     12.03 o 
  -6  -5   1      288.77      316.11     12.84 o 
  -5  -5   1      283.52      297.13     11.58 o 
  -4  -5   1      177.17      190.13      5.99 o 
  -3  -5   1      131.85      140.25      6.92 o 
  -2  -5   1      371.15      403.75      9.62 o 
  -1  -5   1     1178.65     1248.92     27.01 o 
   0  -5   1      117.97       98.64      5.66 o 
   1  -5   1     2578.67     2475.49     52.23 o 
   2  -5   1     2053.69     1905.48     40.55 o 
   3  -5   1      194.12      156.55      3.25 o 
   4  -5   1       17.20       14.71      1.45 o 
   5  -5   1       20.82       27.00      3.20 o 
   6  -5   1        1.54        1.58      2.57 o 
   7  -5   1      103.73      114.29      7.26 o 
   8  -5   1      247.30      272.98     12.44 o 
   9  -5   1      190.80      192.44     10.73 o 
  10  -5   1      110.37      119.11      9.28 o 
  11  -5   1        0.43        0.95      5.18 o 
 -10  -4   1        0.28       -2.43      4.96 o 
  -9  -4   1        0.44       -5.72      3.92 o 
  -8  -4   1      132.18      116.05      7.75 o 
  -7  -4   1      267.05      254.18     11.31 o 
  -6  -4   1       52.54       53.77      5.00 o 
  -5  -4   1        5.02        9.46      2.79 o 
  -4  -4   1     1471.01     1460.47     32.10 o 
  -3  -4   1     1457.92     1523.81     26.82 o 
  -2  -4   1      169.49      179.78      8.18 o 
  -1  -4   1      114.18      155.37      3.36 o 
   0  -4   1       28.35       38.81      1.72 o 
   1  -4   1      120.35      112.89      3.28 o 
   2  -4   1      954.29      982.59     14.98 o 
   3  -4   1     2562.70     2595.05     38.83 o 
   4  -4   1      501.46      457.99     10.98 o 
   5  -4   1       57.10       53.32      4.37 o 
   6  -4   1       13.33       14.33      3.15 o 
   7  -4   1      105.75      109.38      6.99 o 
   8  -4   1       11.43       18.88      4.24 o 
   9  -4   1       10.95       14.96      4.64 o 
  10  -4   1       22.81       21.77      5.41 o 
  11  -4   1      151.17      157.96     10.64 o 
 -10  -3   1        9.51       12.98      5.50 o 
  -9  -3   1        5.58        3.70      4.55 o 
  -8  -3   1       96.18      101.81      7.57 o 
  -7  -3   1      393.65      395.25     15.23 o 
  -6  -3   1     1174.61     1123.32     35.96 o 
  -5  -3   1      546.90      530.31     17.98 o 
  -4  -3   1        3.35        1.84      1.44 o 
  -3  -3   1     2055.18     2148.61     37.39 o 
  -2  -3   1      730.96      710.72     12.62 o 
  -1  -3   1      683.02      651.21     14.65 o 
   0  -3   1      290.09      363.62      8.43 o 
   1  -3   1      471.66      555.21      9.95 o 
   2  -3   1      174.21      194.84      3.44 o 
   3  -3   1      138.52      148.06      3.50 o 
   4  -3   1      183.83      183.12      7.46 o 
   5  -3   1      683.01      665.43     21.95 o 
   6  -3   1     1307.38     1317.60     41.64 o 
   7  -3   1      241.28      258.10     11.18 o 
   8  -3   1        1.44       -2.03      3.11 o 
   9  -3   1        0.35       -2.93      3.83 o 
  10  -3   1        9.58        6.67      5.00 o 
  11  -3   1        0.54        1.89      5.05 o 
 -11  -2   1       70.55       80.72      8.38 o 
 -10  -2   1       26.46       38.40      6.40 o 
  -9  -2   1        3.32        6.08      4.19 o 
  -8  -2   1       36.15       42.54      5.27 o 
  -7  -2   1        0.37        1.35      3.29 o 
  -6  -2   1       10.56        9.55      3.02 o 
  -5  -2   1       94.61       95.32      5.45 o 
  -4  -2   1     2299.07     2304.54     49.49 o 
  -3  -2   1     3465.21     3630.48     76.48 o 
  -2  -2   1      833.02      850.09     20.66 o 
  -1  -2   1       26.59       34.89      1.11 o 
   0  -2   1      572.65      573.41     24.65 o 
   1  -2   1     7537.93     7328.89     88.18 o 
   2  -2   1      582.45      711.98     11.08 o 
   3  -2   1       17.08       14.89      1.31 o 
   4  -2   1      432.33      470.09     18.86 o 
   5  -2   1     2487.59     2586.67     78.60 o 
   6  -2   1        0.35        2.25      2.70 o 
   7  -2   1       72.12       65.26      5.50 o 
   8  -2   1      214.64      203.89     10.01 o 
   9  -2   1      133.72      119.38      8.52 o 
  10  -2   1       97.06      112.26      9.19 o 
  11  -2   1        1.88        0.86      5.36 o 
 -11  -1   1        0.34       -0.05      4.87 o 
 -10  -1   1      101.54      100.73      8.38 o 
  -9  -1   1      264.95      260.85     12.30 o 
  -8  -1   1       63.57       52.91      5.72 o 
  -7  -1   1      298.88      295.42     12.21 o 
  -6  -1   1      247.92      265.90     10.77 o 
  -5  -1   1      798.35      769.71     24.88 o 
  -4  -1   1     1146.80     1170.68     36.19 o 
  -3  -1   1       24.03       43.39      1.98 o 
  -2  -1   1      240.99      213.07      4.97 o 
  -1  -1   1     2192.79     1933.70     82.05 o 
   1  -1   1        0.57        1.10      0.54 o 
   2  -1   1     4170.54     4461.15     66.32 o 
   3  -1   1     1126.97     1238.96     19.08 o 
   4  -1   1        1.81        3.97      1.89 o 
   5  -1   1      614.72      653.57     21.59 o 
   6  -1   1     1843.06     1757.83     54.62 o 
   7  -1   1      661.52      671.06     23.26 o 
   8  -1   1        0.90        5.54      3.65 o 
   9  -1   1       88.65       84.91      7.66 o 
  10  -1   1       93.59       78.42      7.75 o 
  11  -1   1       15.12       11.54      5.54 o 
 -11   0   1        5.61       -1.58      5.23 o 
 -10   0   1        3.91        5.77      4.60 o 
  -9   0   1       49.67       50.07      6.04 o 
  -8   0   1      193.43      177.61      9.24 o 
  -7   0   1     2031.68     2041.58     63.50 o 
  -6   0   1     2208.90     2272.37     69.81 o 
  -5   0   1      704.76      769.62     24.97 o 
  -4   0   1        7.79        4.37      1.94 o 
  -3   0   1      355.55      404.67     15.26 o 
  -2   0   1      143.29      139.28      5.99 o 
   1   0   1     1388.58     1341.31     40.34 o 
   2   0   1      934.59      879.57     13.57 o 
   3   0   1      768.12      762.99     12.10 o 
   4   0   1     2875.30     3026.85     91.13 o 
   5   0   1      154.67      125.60      6.31 o 
   6   0   1      127.15      117.72      6.90 o 
   7   0   1      127.52      115.37      7.03 o 
   8   0   1     1284.94     1232.65     40.43 o 
   9   0   1      671.55      638.66     23.66 o 
  10   0   1       45.02       49.80      7.03 o 
  11   0   1       28.72       25.24      6.44 o 
 -11   1   1       10.23       11.94      5.32 o 
 -10   1   1       59.21       53.18      6.53 o 
  -9   1   1      194.86      180.68      9.91 o 
  -8   1   1       75.32       57.19      5.59 o 
  -7   1   1      143.74      133.40      7.44 o 
  -6   1   1     1994.27     1987.49     61.38 o 
  -5   1   1     5602.68     5789.06    173.06 o 
  -4   1   1     4230.06     4587.09    145.37 o 
  -3   1   1       26.69       25.12      1.69 o 
  -2   1   1       98.80       89.39      2.69 o 
  -1   1   1      245.81      155.63     31.10 o 
   0   1   1      540.54      434.12     17.07 o 
   1   1   1      451.58      447.99      7.17 o 
   2   1   1      483.25      503.83      8.11 o 
   3   1   1     4570.32     4584.52     68.56 o 
   4   1   1     1612.11     1569.13     48.22 o 
   5   1   1      800.08      790.04     25.78 o 
   6   1   1      147.35      148.68      7.62 o 
   7   1   1      195.43      178.83      9.10 o 
   8   1   1       26.93       24.79      5.05 o 
   9   1   1       34.13       23.39      5.27 o 
  10   1   1      117.71      108.30      8.88 o 
  11   1   1       75.81       68.86      8.38 o 
 -12   2   1       23.75       16.58      6.13 o 
 -11   2   1      170.15      179.91     11.72 o 
 -10   2   1       96.26      109.88      8.61 o 
  -9   2   1        1.32       -3.06      3.97 o 
  -8   2   1        7.06        4.78      3.61 o 
  -7   2   1      418.92      420.12     15.86 o 
  -6   2   1       86.07       92.25      6.31 o 
  -5   2   1        6.99       13.79      2.66 o 
  -4   2   1     1611.61     1697.77     51.20 o 
  -3   2   1     2865.89     3078.63     92.34 o 
  -2   2   1    46834.89    44971.32    943.62 o 
  -1   2   1       15.90       15.00      1.13 o 
   0   2   1     1580.77     1599.83     21.32 o 
   1   2   1      386.30      361.29      5.29 o 
   2   2   1      142.58      145.64      2.69 o 
   3   2   1      514.33      597.73     11.46 o 
   4   2   1      954.62      935.29     29.70 o 
   5   2   1      980.36      918.66     29.70 o 
   6   2   1      387.52      382.27     14.60 o 
   7   2   1      430.43      435.45     16.68 o 
   8   2   1      156.63      164.72      9.87 o 
   9   2   1       82.05       96.99      8.43 o 
  10   2   1        1.00        0.68      4.82 o 
 -12   3   1       20.05       22.08      6.40 o 
 -11   3   1        1.15       -3.88      5.05 o 
 -10   3   1        1.47        2.66      4.51 o 
  -9   3   1       92.12       91.85      7.35 o 
  -8   3   1      188.90      199.06      9.91 o 
  -7   3   1       59.89       56.33      5.27 o 
  -6   3   1       18.22       17.44      3.47 o 
  -5   3   1      112.70      107.89      6.17 o 
  -4   3   1      537.46      623.41     14.52 o 
  -3   3   1        4.03        5.83      1.58 o 
  -2   3   1      359.31      434.86     10.13 o 
  -1   3   1     1370.28     1476.12     25.78 o 
   0   3   1     1187.23     1193.36     16.25 o 
   1   3   1      161.28      162.19      2.54 o 
   2   3   1     1762.70     1749.94     26.71 o 
   3   3   1     1960.97     1999.93     35.39 o 
   4   3   1      708.07      714.96     23.48 o 
   5   3   1      265.22      245.26     10.37 o 
   6   3   1       36.16       42.36      4.87 o 
   7   3   1      511.92      521.26     19.65 o 
   8   3   1       41.20       39.98      5.86 o 
   9   3   1        8.53       13.25      5.27 o 
  10   3   1        1.73       -3.20      5.32 o 
 -12   4   1       32.75       35.02      7.21 o 
 -11   4   1       34.16       37.27      6.67 o 
 -10   4   1       80.04       96.13      8.52 o 
  -9   4   1       82.13       94.60      7.66 o 
  -8   4   1       10.90        4.42      3.88 o 
  -7   4   1       58.69       57.91      5.54 o 
  -6   4   1        0.79       -0.72      2.48 o 
  -5   4   1      164.05      163.19      7.84 o 
  -4   4   1      183.22      196.20      5.93 o 
  -3   4   1     6059.46     6168.21    130.02 o 
  -2   4   1      203.27      197.65      4.46 o 
  -1   4   1      256.23      242.86      5.15 o 
   0   4   1      232.05      243.19      4.41 o 
   1   4   1     1436.46     1527.98     23.28 o 
   2   4   1      792.81      777.99     14.48 o 
   3   4   1      234.43      240.21      7.04 o 
   4   4   1        5.26        0.86      2.52 o 
   5   4   1      962.21      972.16     31.77 o 
   6   4   1      318.89      311.46     13.07 o 
   7   4   1       12.02       10.59      4.42 o 
   8   4   1       14.57       13.43      4.73 o 
   9   4   1       74.20       85.67      8.47 o 
 -11   5   1       19.53       13.25      5.86 o 
 -10   5   1        2.12       -4.37      4.42 o 
  -9   5   1       76.06       81.44      7.39 o 
  -8   5   1      458.23      499.08     19.20 o 
  -7   5   1      245.18      248.28     11.36 o 
  -6   5   1       45.16       42.90      4.55 o 
  -5   5   1      250.79      246.30     10.19 o 
  -4   5   1       88.64       74.82      2.92 o 
  -3   5   1      355.15      365.85      7.55 o 
  -2   5   1       61.07       61.12      2.51 o 
  -1   5   1      325.41      286.81      6.03 o 
   0   5   1     1761.39     1780.56     27.03 o 
   1   5   1      791.85      775.98     12.41 o 
   2   5   1       42.61       44.63      4.28 o 
   3   5   1       90.50       89.78      5.63 o 
   4   5   1       19.26       17.04      3.43 o 
   5   5   1      274.95      288.12     12.08 o 
   6   5   1      102.01      107.53      7.66 o 
   7   5   1      126.35      127.50      8.65 o 
   8   5   1       69.05       83.15      8.07 o 
   9   5   1        8.26        8.16      5.59 o 
 -11   6   1        0.32       -4.15      5.18 o 
 -10   6   1       17.80       11.54      5.27 o 
  -9   6   1        5.42        8.56      4.60 o 
  -8   6   1       90.49       87.88      7.30 o 
  -7   6   1        4.43       -0.59      3.43 o 
  -6   6   1      224.06      230.97     10.46 o 
  -5   6   1     1817.85     1868.71     43.76 o 
  -4   6   1      587.06      566.10     29.93 o 
  -3   6   1      363.52      331.82      7.17 o 
  -2   6   1      528.40      507.88      9.93 o 
  -1   6   1       58.68       54.60      2.25 o 
   0   6   1      146.46      161.26      4.34 o 
   1   6   1      748.95      769.42     14.62 o 
   2   6   1      958.77      972.69     22.74 o 
   3   6   1       44.35       44.03      4.42 o 
   4   6   1       27.36       28.12      4.24 o 
   5   6   1       19.89       12.35      4.01 o 
   6   6   1        1.99       -2.16      3.83 o 
   7   6   1        7.28        5.90      4.37 o 
   8   6   1        2.67        5.41      5.23 o 
  -9   7   1       13.56       18.25      5.18 o 
  -8   7   1       34.82       32.58      5.23 o 
  -7   7   1      264.63      293.46      9.32 o 
  -6   7   1      290.94      294.99      9.07 o 
  -5   7   1        3.14        5.11      2.22 o 
  -4   7   1      353.68      351.69      9.78 o 
  -3   7   1      814.07      828.16     25.88 o 
  -2   7   1      343.68      325.50      9.73 o 
  -1   7   1     1469.13     1412.92     25.56 o 
   0   7   1      706.35      682.76     13.37 o 
   1   7   1      149.44      135.86      4.48 o 
   2   7   1      111.43      119.02      7.03 o 
   3   7   1        7.36       10.86      3.56 o 
   4   7   1      325.05      347.02     14.02 o 
   5   7   1       33.42       28.57      4.96 o 
   6   7   1        2.48        1.80      4.33 o 
   7   7   1        0.71       -2.97      4.51 o 
 -10   8   1      115.32      139.85     10.55 o 
  -9   8   1       37.86       30.65      5.95 o 
  -8   8   1        0.95        1.94      3.97 o 
  -7   8   1       10.29       21.05      4.87 o 
  -6   8   1      196.81      214.66     11.18 o 
  -5   8   1      352.75      367.30     15.14 o 
  -4   8   1      181.25      176.98      9.24 o 
  -3   8   1        1.57        0.90      2.79 o 
  -2   8   1      548.20      575.29     20.46 o 
  -1   8   1      575.67      578.82     14.17 o 
   0   8   1      491.12      524.30     13.14 o 
   1   8   1      129.41      129.98      5.49 o 
   2   8   1       84.31       70.13      5.90 o 
   3   8   1       43.98       34.79      5.05 o 
   4   8   1       30.84       29.25      5.09 o 
   5   8   1       59.22       67.33      6.81 o 
   6   8   1       77.36       83.60      7.93 o 
 -10   9   1        0.09       -6.17      4.73 o 
  -9   9   1       38.71       41.60      6.99 o 
  -8   9   1      104.86       99.87      8.97 o 
  -7   9   1       30.69       26.54      5.18 o 
  -6   9   1        9.53        5.23      3.88 o 
  -5   9   1       20.55       19.87      4.28 o 
  -4   9   1      143.89      127.90      8.16 o 
  -3   9   1      443.37      435.18     17.13 o 
  -2   9   1      352.50      337.78     14.42 o 
  -1   9   1        9.62       11.06      2.68 o 
   0   9   1      344.22      367.38     10.32 o 
   1   9   1      143.32      140.61      5.91 o 
   2   9   1        4.77       -3.56      3.70 o 
   3   9   1      131.51      112.94      8.20 o 
   4   9   1      106.95      110.24      8.38 o 
   5   9   1       10.64        8.16      5.00 o 
  -9  10   1        6.61        8.29      5.63 o 
  -8  10   1        5.58        5.23      4.64 o 
  -7  10   1       38.73       21.36      5.18 o 
  -6  10   1       74.95       64.99      6.85 o 
  -5  10   1       35.59       36.64      5.54 o 
  -4  10   1        1.09       -3.79      3.24 o 
  -3  10   1       20.73       19.33      4.37 o 
  -2  10   1      194.40      188.72     19.13 o 
  -1  10   1      239.11      236.14      7.94 o 
   0  10   1        7.34        7.45      2.91 o 
   1  10   1       29.29       27.54      4.87 o 
   2  10   1       97.13      100.82      7.75 o 
   3  10   1       49.67       47.59      5.99 o 
  -7  11   1       36.65       38.80      6.53 o 
  -6  11   1       18.93       17.22      5.00 o 
  -5  11   1        6.23       -1.80      4.15 o 
  -4  11   1        0.08        0.00      4.15 o 
  -3  11   1        5.23        1.96      2.83 o 
  -2  11   1       12.59       11.86      3.01 o 
  -1  11   1       71.13       62.01      4.96 o 
   0  11   1       42.00       40.02      4.09 o 
   1  11   1      121.32      117.40      8.29 o 
  -4  12   1       14.30       12.48      5.05 o 
  -3  12   1        7.57        5.14      3.24 o 
  -2  12   1        1.01        0.21      3.97 o 
   0 -12   2       39.61       38.17      6.44 o 
   1 -12   2        1.74        3.56      2.66 o 
   2 -12   2       51.04       36.01      6.04 o 
   3 -12   2       29.79       32.18      5.81 o 
   4 -12   2       40.76       37.86      6.13 o 
   5 -12   2       17.21       17.89      5.27 o 
   6 -12   2       71.37       61.74      7.66 o 
  -3 -11   2        0.47        0.18      3.47 o 
  -2 -11   2        3.31        1.98      3.34 o 
  -1 -11   2        0.22       -3.51      2.34 o 
   0 -11   2      102.10      104.44      5.15 o 
   1 -11   2      481.46      466.59     14.04 o 
   2 -11   2      399.99      384.20     16.95 o 
   3 -11   2        2.64        0.05      3.74 o 
   4 -11   2       12.89       12.98      4.42 o 
   5 -11   2       82.68       74.41      7.62 o 
   6 -11   2       19.72       25.87      5.59 o 
   7 -11   2       16.96       20.28      5.77 o 
  -5 -10   2       92.10       98.70      7.39 o 
  -4 -10   2      138.86      151.88      8.25 o 
  -3 -10   2      100.76       92.52      6.31 o 
  -2 -10   2        1.85       -0.63      2.84 o 
  -1 -10   2        7.64        4.16      2.28 o 
   0 -10   2        5.83        4.50      4.28 o 
   1 -10   2        1.27        6.04      3.83 o 
   2 -10   2        5.91        5.14      3.56 o 
   3 -10   2      290.32      301.59     13.97 o 
   4 -10   2      149.69      144.04      9.24 o 
   5 -10   2       26.37       22.08      4.64 o 
   6 -10   2        0.23       -2.61      3.65 o 
   7 -10   2        8.03        6.53      4.33 o 
   8 -10   2        6.34       -1.26      4.06 o 
   9 -10   2        4.94        9.96      5.23 o 
  -6  -9   2       63.77       59.08      6.17 o 
  -5  -9   2       69.27       70.80      5.95 o 
  -4  -9   2        0.15        2.57      3.20 o 
  -3  -9   2       80.05       83.92      5.68 o 
  -2  -9   2      212.23      202.22      8.61 o 
  -1  -9   2      204.63      185.07      6.23 o 
   0  -9   2      142.29      128.69     11.04 o 
   1  -9   2       37.67       31.91      4.60 o 
   2  -9   2      154.57      151.92      8.74 o 
   3  -9   2       89.00       86.26      6.85 o 
   4  -9   2       56.99       52.64      5.50 o 
   5  -9   2      139.92      158.68      9.33 o 
   6  -9   2      168.37      164.95      9.73 o 
   7  -9   2       13.45       14.60      4.60 o 
   8  -9   2        0.73        0.63      3.97 o 
   9  -9   2        3.17       -6.15      4.10 o 
  -7  -8   2       45.94       50.16      6.08 o 
  -6  -8   2        3.71       -0.63      3.65 o 
  -5  -8   2      120.35      123.22      7.35 o 
  -4  -8   2      589.97      564.11     19.29 o 
  -3  -8   2      366.65      366.09     13.07 o 
  -2  -8   2      119.26      111.68      5.77 o 
  -1  -8   2       57.47       54.32      2.55 o 
   0  -8   2       52.98       41.07      2.94 o 
   1  -8   2        1.43       -0.84      1.64 o 
   2  -8   2       15.23       14.92      4.21 o 
   3  -8   2      102.68       99.59      6.78 o 
   4  -8   2      594.54      643.43     22.62 o 
   5  -8   2      395.60      422.15     16.40 o 
   6  -8   2       13.19       12.53      3.79 o 
   7  -8   2       29.02       22.04      4.64 o 
   8  -8   2       20.55       21.54      4.78 o 
   9  -8   2        0.45       -3.47      3.97 o 
  10  -8   2        4.67        5.45      4.78 o 
  -8  -7   2       51.40       55.75      6.85 o 
  -7  -7   2       23.85       21.72      4.91 o 
  -6  -7   2       30.18       24.79      4.60 o 
  -5  -7   2       35.66       28.12      4.19 o 
  -4  -7   2        1.36        1.26      2.52 o 
  -3  -7   2      517.66      515.24     12.40 o 
  -2  -7   2     1942.77     1953.36     42.00 o 
  -1  -7   2     1962.26     1990.56     34.87 o 
   0  -7   2      424.49      444.37     10.96 o 
   1  -7   2      156.44      164.03      5.02 o 
   2  -7   2      135.73      129.22      4.46 o 
   3  -7   2      126.64      139.05      6.49 o 
   4  -7   2        7.34        6.20      1.86 o 
   5  -7   2      440.79      473.82     11.85 o 
   6  -7   2      307.12      327.82      9.28 o 
   7  -7   2      230.99      238.26      7.70 o 
   8  -7   2        8.35        5.59      2.66 o 
   9  -7   2        8.50        8.88      4.55 o 
  10  -7   2        0.98       -3.61      4.24 o 
  -9  -6   2       18.16       20.42      5.68 o 
  -8  -6   2       92.80      107.71      8.16 o 
  -7  -6   2      296.93      310.47     13.43 o 
  -6  -6   2      201.71      209.34      9.78 o 
  -5  -6   2       52.56       50.75      4.55 o 
  -4  -6   2        1.46        2.96      1.86 o 
  -3  -6   2       29.51       40.73      6.40 o 
  -2  -6   2        9.64        6.28      1.37 o 
  -1  -6   2      374.62      343.35      6.76 o 
   0  -6   2     2578.02     2515.88     53.20 o 
   1  -6   2     4451.60     4423.66     92.51 o 
   2  -6   2     1214.52     1207.52     26.32 o 
   3  -6   2      797.10      873.66     19.85 o 
   4  -6   2        8.65       13.02      1.39 o 
   5  -6   2        0.60        1.44      1.58 o 
   6  -6   2        0.80       -1.60      1.75 o 
   7  -6   2       95.52      100.41     10.57 o 
   8  -6   2      247.58      255.76     11.90 o 
   9  -6   2       95.09      114.70      8.47 o 
  10  -6   2       16.65       13.30      5.23 o 
  -9  -5   2        8.73       13.30      5.09 o 
  -8  -5   2        3.14        2.12      4.28 o 
  -7  -5   2      187.21      198.48      9.87 o 
  -6  -5   2       98.20      104.06      6.53 o 
  -5  -5   2      835.13      801.44     26.00 o 
  -4  -5   2      379.39      390.58      9.91 o 
  -3  -5   2       81.44       80.86      3.21 o 
  -2  -5   2      231.02      265.07      8.72 o 
  -1  -5   2     1064.77     1254.17     46.42 o 
   0  -5   2       48.69       67.83      4.46 o 
   1  -5   2     1226.41     1202.56     25.81 o 
   2  -5   2     5488.86     5671.73    128.33 o 
   3  -5   2     4067.61     4112.87     61.06 o 
   4  -5   2     1948.77     2008.45     35.13 o 
   5  -5   2       53.99       53.06      3.11 o 
   6  -5   2       19.80       17.04      3.15 o 
   7  -5   2      101.44       86.85      6.40 o 
   8  -5   2        4.72       -2.25      3.56 o 
   9  -5   2       23.05       20.24      5.00 o 
  10  -5   2       49.10       51.24      6.76 o 
  11  -5   2        0.28       -1.22      5.14 o 
 -10  -4   2       70.10       68.64      7.84 o 
  -9  -4   2        3.06        3.02      4.46 o 
  -8  -4   2       24.41       19.20      4.60 o 
  -7  -4   2      106.89       99.24      6.85 o 
  -6  -4   2      189.06      164.81      8.02 o 
  -5  -4   2       92.67       90.99      5.63 o 
  -4  -4   2      692.90      685.46     15.78 o 
  -3  -4   2     1033.10      925.60     28.48 o 
  -2  -4   2      365.55      325.75     10.41 o 
  -1  -4   2        3.65        7.30      1.80 o 
   0  -4   2      325.51      328.59     11.31 o 
   1  -4   2      927.22      966.62     16.89 o 
   2  -4   2      651.16      704.68     10.92 o 
   3  -4   2      769.88      817.95     12.78 o 
   4  -4   2     1990.10     2036.94     52.91 o 
   5  -4   2     1449.06     1412.65     43.99 o 
   6  -4   2     1109.44     1102.36     35.33 o 
   7  -4   2       42.21       46.28      4.96 o 
   8  -4   2        4.22        0.54      3.38 o 
   9  -4   2        1.75        2.30      3.97 o 
  10  -4   2        0.04       -3.65      4.55 o 
  11  -4   2       14.21        9.87      5.90 o 
 -10  -3   2       11.31       12.62      5.27 o 
  -9  -3   2      136.88      131.10      8.97 o 
  -8  -3   2       50.27       55.84      5.72 o 
  -7  -3   2       14.67        5.68      3.20 o 
  -6  -3   2      161.14      156.79      7.71 o 
  -5  -3   2      103.10       89.28      5.18 o 
  -4  -3   2       13.65       12.12      2.12 o 
  -3  -3   2     1659.80     1845.60     70.13 o 
  -2  -3   2       12.39       29.97      1.89 o 
  -1  -3   2     2316.22     2205.44     65.17 o 
   0  -3   2       39.79       26.31      1.48 o 
   1  -3   2      124.07      169.96      3.07 o 
   2  -3   2       75.36       75.13      1.60 o 
   3  -3   2      518.17      517.94      8.49 o 
   4  -3   2      140.11      153.94      4.91 o 
   5  -3   2      990.73     1062.93     33.71 o 
   6  -3   2     1354.11     1321.75     41.87 o 
   7  -3   2      540.05      556.45     19.92 o 
   8  -3   2       56.58       55.25      5.63 o 
   9  -3   2        2.34        2.66      4.15 o 
  10  -3   2       19.56       20.37      5.36 o 
  11  -3   2        8.95       15.91      5.77 o 
 -11  -2   2       41.82       48.54      7.35 o 
 -10  -2   2      150.21      148.86     10.01 o 
  -9  -2   2       54.19       39.70      5.54 o 
  -8  -2   2        0.01       -2.52      3.20 o 
  -7  -2   2       23.13       19.11      3.74 o 
  -6  -2   2       79.97       69.40      5.23 o 
  -5  -2   2       18.89       18.70      2.75 o 
  -4  -2   2      122.07      109.51      4.96 o 
  -3  -2   2     1847.03     1845.43     39.20 o 
  -2  -2   2     1701.99     1783.77     37.62 o 
  -1  -2   2       89.90      103.57      2.45 o 
   0  -2   2     1747.92     2012.31     41.95 o 
   1  -2   2     3087.13     3183.38     38.38 o 
   2  -2   2       66.13       45.92      2.53 o 
   3  -2   2      224.86      251.75      4.64 o 
   4  -2   2        4.15        5.02      1.62 o 
   5  -2   2     1230.06     1207.59     37.95 o 
   6  -2   2        6.87        1.71      2.75 o 
   7  -2   2        4.19        2.84      3.02 o 
   8  -2   2      101.17      111.86      7.84 o 
   9  -2   2      161.38      176.08     10.37 o 
  10  -2   2       13.50       18.16      5.45 o 
  11  -2   2        7.25        3.65      5.63 o 
 -11  -1   2        2.34       -3.20      5.00 o 
 -10  -1   2       81.38       82.20      7.89 o 
  -9  -1   2       11.60       10.01      4.42 o 
  -8  -1   2     1087.56     1088.57     36.01 o 
  -7  -1   2      185.44      182.48      8.79 o 
  -6  -1   2        4.99        5.36      2.79 o 
  -5  -1   2      343.65      358.65     12.80 o 
  -4  -1   2      123.90      124.43      5.59 o 
  -3  -1   2      608.23      723.32     29.25 o 
  -2  -1   2       35.21       28.89      1.42 o 
  -1  -1   2     2209.47     2342.96     40.18 o 
   0  -1   2     3603.37     3777.75     45.38 o 
   1  -1   2      320.34      308.58      4.44 o 
   2  -1   2     1003.17     1098.94     18.41 o 
   3  -1   2      594.21      609.86     10.31 o 
   4  -1   2     2022.35     2132.49     47.93 o 
   5  -1   2       11.44        6.72      2.48 o 
   6  -1   2        1.52       -2.25      2.61 o 
   7  -1   2       10.32        9.87      3.38 o 
   8  -1   2       15.60       14.96      4.33 o 
   9  -1   2        4.47        4.64      4.33 o 
  10  -1   2        0.66       -5.45      4.51 o 
  11  -1   2        0.19       -1.44      5.63 o 
 -11   0   2        0.09       -1.49      5.05 o 
 -10   0   2       11.40        8.70      4.64 o 
  -9   0   2       13.99       15.59      4.69 o 
  -8   0   2        4.22        6.44      3.74 o 
  -7   0   2      709.17      647.17     22.35 o 
  -6   0   2     2573.68     2529.03     77.29 o 
  -5   0   2     1751.81     1748.23     53.77 o 
  -4   0   2     1030.52      992.26     31.01 o 
  -3   0   2      759.33      792.50     28.14 o 
  -2   0   2     6663.77     7465.18    156.52 o 
  -1   0   2     7622.07     7252.07    152.26 o 
   0   0   2      141.48      128.63      2.09 o 
   1   0   2     6543.31     6990.55    103.72 o 
   2   0   2     4347.87     4466.09     66.65 o 
   3   0   2     2139.10     2229.44     35.54 o 
   4   0   2       82.84       75.29      3.43 o 
   5   0   2      137.89      163.78      7.84 o 
   6   0   2        2.55       -0.59      2.75 o 
   7   0   2       15.42       16.68      4.10 o 
   8   0   2      152.13      142.59      8.83 o 
   9   0   2       31.93       34.16      5.81 o 
  10   0   2       28.58       34.70      6.35 o 
  11   0   2        2.60       -2.66      5.68 o 
 -12   1   2       34.38       39.52      7.39 o 
 -11   1   2       36.61       30.96      6.26 o 
 -10   1   2       22.11       13.70      5.14 o 
  -9   1   2      313.09      317.41     14.20 o 
  -8   1   2       39.17       34.12      4.87 o 
  -7   1   2        0.53        0.36      3.11 o 
  -6   1   2      679.55      685.30     23.12 o 
  -5   1   2     1361.41     1326.57     41.51 o 
  -4   1   2     3390.72     3278.46     98.65 o 
  -3   1   2     4112.19     4452.21     94.01 o 
  -2   1   2      133.46      148.18      5.81 o 
  -1   1   2     1839.32     1956.76     58.99 o 
   0   1   2     4047.63     4409.74     58.44 o 
   1   1   2      661.67      683.78     20.52 o 
   2   1   2      387.84      419.58      7.12 o 
   3   1   2     4767.19     5152.67    109.02 o 
   4   1   2     2941.81     2899.72     62.33 o 
   5   1   2      459.35      448.65     16.00 o 
   6   1   2       83.09       80.90      6.35 o 
   7   1   2       28.41       20.42      4.51 o 
   8   1   2        0.47       -5.32      3.79 o 
   9   1   2        2.39       -0.18      4.51 o 
  10   1   2        0.63       -2.48      5.09 o 
 -12   2   2        7.47        3.02      5.45 o 
 -11   2   2       29.48       35.11      6.49 o 
 -10   2   2       61.73       62.46      6.90 o 
  -9   2   2      148.26      142.10      8.92 o 
  -8   2   2      211.03      198.34     10.32 o 
  -7   2   2      457.27      454.42     16.95 o 
  -6   2   2     1126.21     1149.05     36.91 o 
  -5   2   2      539.19      569.21     19.47 o 
  -4   2   2      339.66      335.44     12.12 o 
  -3   2   2     5396.75     5849.86    123.26 o 
  -2   2   2    35569.93    33556.14    706.00 o 
  -1   2   2     2295.02     2285.43     39.48 o 
   0   2   2      674.10      650.39      9.11 o 
   1   2   2      651.00      637.25      9.04 o 
   2   2   2     2288.99     2421.23     36.42 o 
   3   2   2       18.83        7.51      3.06 o 
   4   2   2        5.15        6.78      2.14 o 
   5   2   2      262.48      287.94     11.58 o 
   6   2   2     1600.84     1558.22     49.44 o 
   7   2   2      448.73      436.93     17.13 o 
   8   2   2       34.79       30.78      5.81 o 
   9   2   2        0.53       -0.90      4.87 o 
  10   2   2        0.35       -6.94      5.32 o 
 -12   3   2        3.94        5.27      5.86 o 
 -11   3   2       51.02       50.84      7.26 o 
 -10   3   2       38.27       33.98      6.08 o 
  -9   3   2       56.21       62.55      6.76 o 
  -8   3   2      275.97      286.27     12.80 o 
  -7   3   2      522.06      527.34     19.29 o 
  -6   3   2      252.64      273.74     11.54 o 
  -5   3   2      178.53      188.88      8.43 o 
  -4   3   2     3352.73     3459.68    104.33 o 
  -3   3   2       14.20       18.46      1.75 o 
  -2   3   2      188.93      236.37      6.42 o 
  -1   3   2     1565.94     1659.77     29.13 o 
   0   3   2     3281.75     3385.46     44.95 o 
   1   3   2     2929.54     2976.91     36.26 o 
   2   3   2      645.23      665.74     10.83 o 
   3   3   2      609.92      583.18     14.02 o 
   4   3   2      579.60      594.81     14.61 o 
   5   3   2       73.69       81.84      6.40 o 
   6   3   2       28.63       39.61      5.23 o 
   7   3   2       78.14       76.48      7.17 o 
   8   3   2      101.68      106.27      8.79 o 
   9   3   2       23.55       25.28      6.26 o 
 -12   4   2        0.24       -0.68      5.90 o 
 -11   4   2        1.92       -1.04      5.27 o 
 -10   4   2       25.44       31.28      6.22 o 
  -9   4   2      234.95      260.76     12.98 o 
  -8   4   2       11.22        9.73      4.06 o 
  -7   4   2        1.66        6.72      3.52 o 
  -6   4   2       84.42       72.83      5.81 o 
  -5   4   2       93.58       82.38      5.68 o 
  -4   4   2     4099.49     4348.33    130.74 o 
  -3   4   2     1145.97     1234.19     27.36 o 
  -2   4   2     2053.70     2043.18     35.81 o 
  -1   4   2      852.58      823.69     15.20 o 
   0   4   2       30.72       45.21      1.79 o 
   1   4   2     1425.82     1538.12     23.64 o 
   2   4   2     1071.20     1075.41     22.53 o 
   3   4   2      420.77      402.71     10.42 o 
   4   4   2        1.51       -1.22      2.93 o 
   5   4   2      721.59      779.76     26.68 o 
   6   4   2      379.64      374.15     15.46 o 
   7   4   2      140.83      146.20      9.06 o 
   8   4   2        6.13        7.08      5.14 o 
   9   4   2        3.07        2.48      5.32 o 
 -11   5   2       17.34       17.67      6.04 o 
 -10   5   2        7.22        6.81      4.96 o 
  -9   5   2        1.23       -2.12      4.15 o 
  -8   5   2      214.25      229.04     11.27 o 
  -7   5   2      272.39      281.85     12.57 o 
  -6   5   2      148.47      167.29      8.56 o 
  -5   5   2        0.55        3.06      2.70 o 
  -4   5   2      125.74      127.90      6.81 o 
  -3   5   2        6.55        5.56      1.34 o 
  -2   5   2       60.61       50.42      2.35 o 
  -1   5   2        3.13        1.15      1.02 o 
   0   5   2     1556.31     1631.11     25.10 o 
   1   5   2     1422.69     1402.24     21.81 o 
   2   5   2      201.68      201.24      6.20 o 
   3   5   2      112.77       99.15      4.51 o 
   4   5   2       43.92       51.87      5.27 o 
   5   5   2       64.23       56.74      5.81 o 
   6   5   2        2.53        1.53      4.06 o 
   7   5   2       45.39       53.81      6.62 o 
   8   5   2       49.33       43.27      7.08 o 
 -11   6   2       10.33        4.91      5.77 o 
 -10   6   2       25.89       30.60      6.17 o 
  -9   6   2       67.40       75.80      7.44 o 
  -8   6   2      183.32      192.85     10.73 o 
  -7   6   2       33.50       27.67      4.69 o 
  -6   6   2      502.94      503.50     18.79 o 
  -5   6   2     2449.86     2355.21     68.77 o 
  -4   6   2       69.52       74.51      4.21 o 
  -3   6   2        8.40        6.83      1.80 o 
  -2   6   2        6.18        4.26      1.34 o 
  -1   6   2        7.35        9.30      1.27 o 
   0   6   2       40.12       46.15      3.69 o 
   1   6   2        1.15        6.40      3.66 o 
   2   6   2       30.65       29.22      2.57 o 
   3   6   2      561.49      564.52     20.15 o 
   4   6   2      230.49      222.09     10.59 o 
   5   6   2       28.46       35.20      5.23 o 
   6   6   2        3.91        1.40      4.37 o 
   7   6   2       14.44       12.93      5.41 o 
 -10   7   2       75.20       86.49      8.61 o 
  -9   7   2       70.46       68.41      7.26 o 
  -8   7   2      155.14      161.88      9.91 o 
  -7   7   2      529.88      537.47     16.09 o 
  -6   7   2      263.12      265.81      8.63 o 
  -5   7   2        1.43        3.67      3.31 o 
  -4   7   2      214.54      213.57      7.22 o 
  -3   7   2      450.97      435.15     24.70 o 
  -2   7   2      106.40      102.54      8.77 o 
  -1   7   2       28.03       31.77      2.00 o 
   0   7   2       38.37       43.17      2.25 o 
   1   7   2      123.16      124.64      3.88 o 
   2   7   2      233.57      240.75     10.91 o 
   3   7   2      485.58      480.33     18.21 o 
   4   7   2      128.90      118.89      8.07 o 
   5   7   2      147.07      136.24      8.97 o 
   6   7   2       45.99       44.21      6.44 o 
 -10   8   2        0.16        0.77      4.91 o 
  -9   8   2       14.07       20.96      5.59 o 
  -8   8   2       35.86       32.99      5.63 o 
  -7   8   2      392.63      387.76     16.63 o 
  -6   8   2      415.71      396.69     16.58 o 
  -5   8   2      469.95      438.51     17.22 o 
  -4   8   2      297.13      274.33     11.99 o 
  -3   8   2        0.56        0.50      2.79 o 
  -2   8   2      397.95      410.62     10.96 o 
  -1   8   2      381.76      362.70      9.89 o 
   0   8   2       57.29       60.44      3.81 o 
   1   8   2      201.84      194.85      8.95 o 
   2   8   2       53.14       61.16      5.86 o 
   3   8   2       70.51       66.16      6.58 o 
   4   8   2      108.88      108.70      8.11 o 
   5   8   2       25.53       16.49      5.18 o 
 -10   9   2       27.02       24.43      6.17 o 
  -9   9   2       36.35       26.50      5.99 o 
  -8   9   2        0.05        6.26      4.28 o 
  -7   9   2       36.01       28.21      5.27 o 
  -6   9   2       82.70       85.13      7.53 o 
  -5   9   2       93.73       79.23      6.90 o 
  -4   9   2      156.56      161.16      9.06 o 
  -3   9   2      677.99      646.23     23.12 o 
  -2   9   2      357.20      358.93     16.07 o 
  -1   9   2        7.62        4.87      2.58 o 
   0   9   2      132.99      142.40     12.82 o 
   1   9   2        2.63        4.69      3.92 o 
   2   9   2        2.05        2.97      4.24 o 
   3   9   2        0.80       -0.41      4.19 o 
   4   9   2       11.01        9.37      5.05 o 
  -8  10   2       99.21       85.67      8.70 o 
  -7  10   2       11.17       12.66      4.73 o 
  -6  10   2       15.03        5.54      4.37 o 
  -5  10   2       34.83       32.40      5.32 o 
  -4  10   2       53.43       56.56      6.44 o 
  -3  10   2       19.90       19.67      3.63 o 
  -2  10   2      110.06      110.55      5.59 o 
  -1  10   2      106.69      112.35      5.78 o 
   0  10   2       73.64       74.83      4.87 o 
   1  10   2       16.20       17.40      4.64 o 
   2  10   2       26.29       26.86      5.45 o 
   3  10   2       21.40       14.56      5.23 o 
  -7  11   2       37.17       41.73      6.62 o 
  -6  11   2       46.61       39.61      6.44 o 
  -5  11   2       14.78        9.37      4.73 o 
  -4  11   2        0.83        1.67      4.46 o 
  -3  11   2       26.43       24.08      3.72 o 
  -2  11   2       18.90       13.58      3.25 o 
  -1  11   2        0.17       -3.49      2.87 o 
   0  11   2        2.33        3.85      3.09 o 
   1  11   2       97.07      118.35      8.88 o 
   0 -12   3      136.75      124.34      9.73 o 
   1 -12   3      120.38      118.30      9.55 o 
   2 -12   3        8.52        9.96      5.18 o 
   3 -12   3        4.49        6.67      4.69 o 
   4 -12   3       37.36       31.28      5.86 o 
   5 -12   3        5.34        3.02      4.46 o 
   6 -12   3       38.64       34.79      6.40 o 
  -3 -11   3        1.11       -4.06      3.11 o 
  -2 -11   3        3.38       -0.50      2.88 o 
  -1 -11   3        5.98        2.70      2.50 o 
   0 -11   3       32.03       30.70      6.17 o 
   1 -11   3      437.27      441.35     18.52 o 
   2 -11   3      648.99      623.38     23.75 o 
   3 -11   3      210.32      208.98     11.94 o 
   4 -11   3       33.30       35.06      5.72 o 
   5 -11   3       12.37        7.66      4.46 o 
   6 -11   3       13.40       18.48      4.96 o 
   7 -11   3       16.60       20.91      5.45 o 
  -5 -10   3       28.04       36.32      4.96 o 
  -4 -10   3      143.97      165.40      8.25 o 
  -3 -10   3      156.97      167.70      7.71 o 
  -2 -10   3       12.70        5.68      2.75 o 
  -1 -10   3       13.00       10.18      2.31 o 
   0 -10   3        5.81        7.70      2.03 o 
   1 -10   3       28.63       26.00      4.91 o 
   2 -10   3        5.69        7.44      3.92 o 
   3 -10   3      196.33      177.93     10.19 o 
   4 -10   3      508.48      510.35     19.92 o 
   5 -10   3      378.56      394.66     16.63 o 
   6 -10   3       47.23       48.13      6.22 o 
   7 -10   3        8.30        7.71      4.33 o 
   8 -10   3       19.44       17.85      5.09 o 
  -6  -9   3        4.26        2.93      4.06 o 
  -5  -9   3       78.79       72.02      5.95 o 
  -4  -9   3        3.95        6.08      3.02 o 
  -3  -9   3        1.05        0.81      2.48 o 
  -2  -9   3      200.01      203.08      7.98 o 
  -1  -9   3      512.01      486.98     12.25 o 
   0  -9   3      234.33      231.38     11.22 o 
   1  -9   3        1.39       -1.98      3.02 o 
   2  -9   3       44.04       42.14      4.96 o 
   3  -9   3       10.56        6.99      3.24 o 
   4  -9   3       10.73        5.72      3.43 o 
   5  -9   3      156.08      157.38      9.15 o 
   6  -9   3      380.10      377.80     15.82 o 
   7  -9   3      111.07      118.75      8.52 o 
   8  -9   3       28.52       33.80      5.59 o 
   9  -9   3        0.31       -1.35      4.28 o 
  -7  -8   3       76.67       84.46      7.17 o 
  -6  -8   3       30.29       22.67      4.51 o 
  -5  -8   3       49.11       44.21      4.51 o 
  -4  -8   3       94.88       92.21      5.63 o 
  -3  -8   3      164.28      154.76      6.62 o 
  -2  -8   3      249.29      244.27      8.83 o 
  -1  -8   3        0.99        0.83      1.08 o 
   0  -8   3        3.82        0.60      1.43 o 
   1  -8   3      131.81      130.24      5.84 o 
   2  -8   3        1.39        1.53      1.45 o 
   3  -8   3        4.07        2.72      2.70 o 
   4  -8   3      244.65      229.58     10.68 o 
   5  -8   3      127.37      130.79      8.02 o 
   6  -8   3        5.11        3.15      3.47 o 
   7  -8   3       33.92       29.88      4.82 o 
   8  -8   3       25.29       22.80      5.00 o 
   9  -8   3       49.54       55.88      6.44 o 
  10  -8   3        2.07        1.04      4.55 o 
  -8  -7   3      128.19      140.03      9.51 o 
  -7  -7   3       16.90       16.22      4.42 o 
  -6  -7   3        9.69        7.66      3.65 o 
  -5  -7   3       54.50       62.01      5.27 o 
  -4  -7   3        0.80        0.45      2.39 o 
  -3  -7   3      142.38      133.16      5.81 o 
  -2  -7   3     1117.40     1138.58     24.66 o 
  -1  -7   3     1316.63     1335.60     23.56 o 
   0  -7   3     1210.04     1223.77     38.76 o 
   1  -7   3      303.03      288.78      8.86 o 
   2  -7   3       93.60      100.40      5.00 o 
   3  -7   3       62.08       48.41      4.78 o 
   4  -7   3        3.80        0.68      1.62 o 
   5  -7   3        3.46        1.20      4.24 o 
   6  -7   3       65.69       58.28      3.64 o 
   7  -7   3      236.37      241.11     11.09 o 
   8  -7   3       16.30       12.12      4.06 o 
   9  -7   3       13.64        9.60      4.19 o 
  10  -7   3       31.22       29.29      5.81 o 
  -9  -6   3       14.52       27.76      5.77 o 
  -8  -6   3       22.47       22.04      4.91 o 
  -7  -6   3      463.74      465.15     17.53 o 
  -6  -6   3      912.77      881.12     29.02 o 
  -5  -6   3      274.82      289.07     11.22 o 
  -4  -6   3       41.92       43.72      2.78 o 
  -3  -6   3        1.94        1.35      1.80 o 
  -2  -6   3       40.88       42.72      2.70 o 
  -1  -6   3        8.34        9.46      2.70 o 
   0  -6   3      788.44      751.24     24.61 o 
   1  -6   3     1821.10     1775.27     30.81 o 
   2  -6   3     2011.43     1993.03     34.71 o 
   3  -6   3     1189.30     1231.57     26.96 o 
   4  -6   3       51.60       57.36      2.34 o 
   5  -6   3       62.60       61.70      8.32 o 
   6  -6   3       95.60       93.41      4.29 o 
   7  -6   3       48.47       50.12      3.54 o 
   8  -6   3      159.17      157.23      6.19 o 
   9  -6   3       85.80       84.05      7.39 o 
 -10  -5   3       11.16        5.32      5.00 o 
  -9  -5   3        0.15        1.98      4.42 o 
  -8  -5   3       17.39       19.29      4.69 o 
  -7  -5   3        1.14        1.53      3.52 o 
  -6  -5   3       62.39       61.97      5.14 o 
  -5  -5   3     1427.85     1495.08     39.87 o 
  -4  -5   3     2802.62     2846.49     85.63 o 
  -3  -5   3     1794.47     1889.74     56.88 o 
  -2  -5   3       58.27       49.62      2.57 o 
  -1  -5   3      780.59      815.10     26.14 o 
   0  -5   3        0.01       -1.53      1.80 o 
   1  -5   3      285.42      330.87      6.29 o 
   2  -5   3      879.20      835.60     15.05 o 
   3  -5   3     3255.98     3331.54     44.46 o 
   4  -5   3      899.04      816.30     15.00 o 
   5  -5   3      337.95      341.14      8.81 o 
   6  -5   3       44.72       48.55      3.12 o 
   7  -5   3       13.34        7.44      3.43 o 
   8  -5   3      132.99      129.21      8.11 o 
   9  -5   3        0.56        0.14      4.01 o 
  10  -5   3       10.78        9.42      5.05 o 
  11  -5   3       30.17       37.14      6.99 o 
 -10  -4   3       50.27       72.83      7.84 o 
  -9  -4   3       40.30       47.41      6.35 o 
  -8  -4   3       58.22       52.37      5.81 o 
  -7  -4   3      175.40      159.41      8.38 o 
  -6  -4   3      341.87      339.14     12.89 o 
  -5  -4   3      158.32      174.86      7.62 o 
  -4  -4   3      504.64      498.49     26.52 o 
  -3  -4   3     1633.04     1544.52     46.65 o 
  -2  -4   3     3981.22     3947.23    117.04 o 
  -1  -4   3     2938.30     2832.34     83.74 o 
   0  -4   3      290.46      266.17      9.64 o 
   1  -4   3     1798.47     1945.35     33.50 o 
   2  -4   3      181.42      153.12      5.03 o 
   3  -4   3       30.44       33.58      1.44 o 
   4  -4   3      105.15       95.79      2.67 o 
   5  -4   3      738.15      702.92     23.07 o 
   6  -4   3      593.00      538.07     18.84 o 
   7  -4   3      213.64      213.67      9.82 o 
   8  -4   3       47.27       50.84      5.68 o 
   9  -4   3       61.86       52.46      6.13 o 
  10  -4   3       20.92       27.18      6.13 o 
  11  -4   3        8.58       11.49      5.72 o 
 -11  -3   3       27.47       22.49      5.99 o 
 -10  -3   3        0.95       -0.77      4.64 o 
  -9  -3   3      138.43      137.32      9.15 o 
  -8  -3   3        4.81       10.50      3.88 o 
  -7  -3   3      125.80      123.31      7.39 o 
  -6  -3   3       51.80       46.60      4.24 o 
  -5  -3   3      284.85      276.72     10.41 o 
  -4  -3   3       88.13       66.24      3.81 o 
  -3  -3   3      867.52      986.99     29.59 o 
  -2  -3   3      194.10      196.00      6.53 o 
  -1  -3   3     4735.99     4760.01     80.95 o 
   0  -3   3     6415.65     6446.65    109.59 o 
   1  -3   3     1219.20     1170.26     17.63 o 
   2  -3   3     1277.48     1287.01     17.49 o 
   3  -3   3       86.31       70.15      2.07 o 
   4  -3   3      146.74      130.37      4.54 o 
   5  -3   3      105.97      111.73      4.58 o 
   6  -3   3      176.34      168.10      8.43 o 
   7  -3   3      194.47      190.28      9.24 o 
   8  -3   3      158.06      169.05      9.60 o 
   9  -3   3        6.43       10.46      4.73 o 
  10  -3   3        8.12        6.62      5.09 o 
  11  -3   3       15.60       11.13      6.26 o 
 -11  -2   3        0.76       -1.58      5.05 o 
 -10  -2   3       65.36       76.71      7.75 o 
  -9  -2   3      238.74      234.85     11.76 o 
  -8  -2   3       79.51       77.47      6.58 o 
  -7  -2   3        6.02        2.75      3.15 o 
  -6  -2   3       43.28       38.17      4.06 o 
  -5  -2   3       34.59       22.98      2.84 o 
  -4  -2   3        7.54        8.88      1.98 o 
  -3  -2   3      280.07      260.40      9.62 o 
  -2  -2   3     2115.26     2122.48     50.16 o 
  -1  -2   3      897.43      902.13     13.58 o 
   0  -2   3       45.45       38.75      1.41 o 
   1  -2   3     3689.00     4039.50     48.69 o 
   2  -2   3      665.25      628.32      8.89 o 
   3  -2   3       18.69       11.81      1.19 o 
   4  -2   3      607.09      601.98     14.38 o 
   5  -2   3      332.84      312.33      8.77 o 
   6  -2   3      501.66      507.46     18.16 o 
   7  -2   3       64.13       74.90      6.17 o 
   8  -2   3        6.49        3.65      4.01 o 
   9  -2   3      161.25      149.99     10.01 o 
  10  -2   3       31.27       40.34      6.94 o 
  11  -2   3        4.96        2.75      5.99 o 
 -11  -1   3        0.58        1.80      4.87 o 
 -10  -1   3        0.13        1.80      4.55 o 
  -9  -1   3       39.04       32.18      5.05 o 
  -8  -1   3      533.82      517.92     19.24 o 
  -7  -1   3      332.41      334.85     13.16 o 
  -6  -1   3       16.64       11.67      3.02 o 
  -5  -1   3      707.35      720.95     23.44 o 
  -4  -1   3      850.06      925.78     29.07 o 
  -3  -1   3        9.35       16.95      1.33 o 
  -2  -1   3      555.38      641.01     14.15 o 
  -1  -1   3       63.84       83.40      1.76 o 
   0  -1   3     1007.18     1070.99     13.22 o 
   1  -1   3     1386.61     1372.42     18.58 o 
   2  -1   3        2.22        2.27      0.73 o 
   3  -1   3     1505.52     1670.47     36.37 o 
   4  -1   3      746.11      735.42     17.26 o 
   5  -1   3       78.74       77.61      4.98 o 
   6  -1   3        3.31        5.54      3.02 o 
   7  -1   3       82.86       73.64      6.22 o 
   8  -1   3        1.30        2.61      3.88 o 
   9  -1   3       69.20       78.73      7.57 o 
  10  -1   3        0.25        2.66      5.45 o 
 -12   0   3       20.63       24.43      6.76 o 
 -11   0   3        0.45        0.50      4.87 o 
 -10   0   3       20.17       10.19      4.78 o 
  -9   0   3      127.47      127.54      8.74 o 
  -8   0   3       26.78       23.21      4.37 o 
  -7   0   3       38.27       30.65      4.10 o 
  -6   0   3      685.94      649.92     21.99 o 
  -5   0   3     2138.40     2156.77     65.98 o 
  -4   0   3      913.66      891.53     28.21 o 
  -3   0   3      147.36      135.00      4.01 o 
  -2   0   3      513.86      498.69     11.38 o 
  -1   0   3       75.61      101.27      4.52 o 
   0   0   3      526.54      594.59      8.39 o 
   1   0   3      215.77      212.24      3.72 o 
   2   0   3      500.51      484.67      8.15 o 
   3   0   3     3952.43     4213.87     89.56 o 
   4   0   3        4.51       11.34      2.09 o 
   5   0   3       94.11       96.88      4.65 o 
   6   0   3        2.20        0.45      2.88 o 
   7   0   3       17.16       11.72      3.97 o 
   8   0   3       48.00       44.89      5.95 o 
   9   0   3       97.52      106.68      9.01 o 
  10   0   3       28.19       25.15      6.44 o 
 -12   1   3       68.99       72.87      8.65 o 
 -11   1   3        8.37       12.98      5.59 o 
 -10   1   3      178.03      170.09     10.32 o 
  -9   1   3       40.85       33.12      5.45 o 
  -8   1   3       11.98        9.37      3.70 o 
  -7   1   3        6.29       10.37      3.34 o 
  -6   1   3       70.92       70.53      5.50 o 
  -5   1   3       37.66       42.81      3.97 o 
  -4   1   3      629.15      623.74     20.64 o 
  -3   1   3     1778.90     1722.56     37.19 o 
  -2   1   3      395.57      382.97      9.16 o 
  -1   1   3      457.79      431.48      8.35 o 
   0   1   3     1721.55     1796.88     24.27 o 
   1   1   3     2654.50     2822.62     42.63 o 
   2   1   3      419.01      531.69     10.48 o 
   3   1   3      142.52      136.54      5.88 o 
   4   1   3      977.90      979.04     22.60 o 
   5   1   3      317.72      324.20      9.40 o 
   6   1   3       13.91       10.86      3.65 o 
   7   1   3       40.72       35.96      5.36 o 
   8   1   3       11.93        5.36      4.78 o 
   9   1   3       10.74       11.36      5.59 o 
  10   1   3        0.21       -5.86      5.32 o 
 -12   2   3       12.28        5.54      5.77 o 
 -11   2   3        1.55       -1.85      4.91 o 
 -10   2   3       81.28       81.12      7.84 o 
  -9   2   3      465.31      523.06     20.42 o 
  -8   2   3      548.80      589.31     21.77 o 
  -7   2   3      159.68      152.60      8.38 o 
  -6   2   3      510.62      520.62     18.79 o 
  -5   2   3      903.49      896.31     29.25 o 
  -4   2   3     1550.67     1638.85     50.79 o 
  -3   2   3     2536.06     2711.42     58.03 o 
  -2   2   3      872.21      839.96     18.98 o 
  -1   2   3     3049.70     2998.08     52.27 o 
   0   2   3     1173.53     1155.25     15.98 o 
   1   2   3     2058.26     2207.65     33.34 o 
   2   2   3     2079.78     2173.47     37.85 o 
   3   2   3      754.68      685.83     12.91 o 
   4   2   3      267.34      269.31      8.07 o 
   5   2   3      185.68      187.65      6.77 o 
   6   2   3      915.04      915.24     31.10 o 
   7   2   3      283.21      292.81     13.66 o 
   8   2   3       53.55       60.57      7.17 o 
   9   2   3       18.79        8.74      5.18 o 
 -12   3   3        2.66       -2.43      5.41 o 
 -11   3   3      236.85      272.57     14.83 o 
 -10   3   3       56.02       58.50      7.35 o 
  -9   3   3       55.45       52.95      6.58 o 
  -8   3   3      719.00      714.01     25.51 o 
  -7   3   3      899.60      986.67     33.08 o 
  -6   3   3      452.77      468.93     17.44 o 
  -5   3   3      197.33      198.75      8.92 o 
  -4   3   3        7.81       10.95      2.88 o 
  -3   3   3     1584.72     1500.55     32.98 o 
  -2   3   3     1310.81     1378.83     30.58 o 
  -1   3   3      335.98      359.13      6.36 o 
   0   3   3      153.60      135.22      3.18 o 
   1   3   3     3066.67     3192.44     47.94 o 
   2   3   3     1188.17     1133.60     20.40 o 
   3   3   3      793.59      842.64     19.79 o 
   4   3   3      234.87      239.87      7.59 o 
   5   3   3      245.23      260.09     12.10 o 
   6   3   3       15.69       21.05      4.96 o 
   7   3   3       15.40       16.31      5.18 o 
   8   3   3       50.73       42.72      6.44 o 
   9   3   3       13.29       10.23      5.90 o 
 -12   4   3        0.50        2.61      5.99 o 
 -11   4   3        1.79       -0.95      4.96 o 
 -10   4   3       67.74       70.94      7.84 o 
  -9   4   3      269.72      293.21     14.15 o 
  -8   4   3      229.79      223.00     11.36 o 
  -7   4   3        1.37       -4.51      3.34 o 
  -6   4   3      433.11      447.34     16.99 o 
  -5   4   3      969.94     1033.54     33.71 o 
  -4   4   3     5462.05     5406.44    162.38 o 
  -3   4   3        8.68        6.35      2.57 o 
  -2   4   3      640.40      602.93     11.72 o 
  -1   4   3     1721.64     1699.77     26.15 o 
   0   4   3     1560.64     1635.85     25.25 o 
   1   4   3        2.27        5.47      2.73 o 
   2   4   3      119.49      127.58      5.13 o 
   3   4   3      116.17      115.57      4.98 o 
   4   4   3      870.86      873.67     28.17 o 
   5   4   3      334.01      303.35     13.02 o 
   6   4   3      261.17      265.63     12.89 o 
   7   4   3      122.01      113.80      9.15 o 
   8   4   3        2.52       -1.22      5.18 o 
 -11   5   3        1.87       -1.58      5.45 o 
 -10   5   3        3.43       -4.55      4.55 o 
  -9   5   3       12.29       10.91      4.60 o 
  -8   5   3       37.11       31.23      5.18 o 
  -7   5   3      140.63      150.17      8.92 o 
  -6   5   3      590.04      630.95     22.53 o 
  -5   5   3      152.91      134.93      7.53 o 
  -4   5   3       63.34       75.49      5.81 o 
  -3   5   3       64.45       67.75      3.61 o 
  -2   5   3        4.16        2.42      1.64 o 
  -1   5   3      150.96      156.76      4.62 o 
   0   5   3      895.52      913.73     16.90 o 
   1   5   3     1527.25     1524.33     27.26 o 
   2   5   3      847.84      870.38     20.41 o 
   3   5   3       20.47       16.59      3.43 o 
   4   5   3        0.65       -0.22      2.43 o 
   5   5   3       84.43       71.16      6.76 o 
   6   5   3       14.22       14.87      4.82 o 
   7   5   3        0.23        2.48      5.00 o 
   8   5   3        1.75       -0.05      5.54 o 
 -11   6   3       29.82       39.98      7.26 o 
 -10   6   3        1.57       -3.29      4.87 o 
  -9   6   3        9.49       11.90      4.69 o 
  -8   6   3       58.60       57.64      6.26 o 
  -7   6   3       84.22       69.63      6.58 o 
  -6   6   3      281.77      283.79     12.71 o 
  -5   6   3      646.80      630.79     15.69 o 
  -4   6   3      292.81      282.80     19.74 o 
  -3   6   3      119.45      112.54      4.77 o 
  -2   6   3        1.64       -0.54      1.52 o 
  -1   6   3       13.86       17.53      1.82 o 
   0   6   3        1.87        2.99      1.43 o 
   1   6   3       56.69       59.49      2.88 o 
   2   6   3       44.21       50.43      3.58 o 
   3   6   3     1457.91     1468.70     48.16 o 
   4   6   3      255.66      215.51     10.86 o 
   5   6   3        9.51       10.19      4.60 o 
   6   6   3       42.83       47.82      6.62 o 
   7   6   3        2.46        4.19      5.41 o 
 -10   7   3       92.49       95.32      9.10 o 
  -9   7   3       16.39       15.05      5.50 o 
  -8   7   3        8.74       11.81      4.69 o 
  -7   7   3       40.32       34.27      6.33 o 
  -6   7   3       92.59       93.65      9.13 o 
  -5   7   3      370.07      365.89     20.82 o 
  -4   7   3      145.57      140.13      7.46 o 
  -3   7   3        6.86        3.60      2.12 o 
  -2   7   3      559.49      590.78     11.88 o 
  -1   7   3      384.67      397.06     11.16 o 
   0   7   3      138.85      144.67      4.39 o 
   1   7   3       86.74       86.62      3.56 o 
   2   7   3      134.23      121.73      7.98 o 
   3   7   3        1.03        1.58      3.92 o 
   4   7   3       85.98       81.75      7.21 o 
   5   7   3      147.36      146.20      9.28 o 
   6   7   3       23.37       19.20      5.81 o 
  -9   8   3        1.54       -2.30      4.33 o 
  -8   8   3       97.22       73.64      7.35 o 
  -7   8   3      282.95      232.78     12.08 o 
  -6   8   3        6.31        4.91      3.79 o 
  -5   8   3       55.55       66.25      6.17 o 
  -4   8   3      374.18      378.57     15.01 o 
  -3   8   3      225.00      227.37     10.50 o 
  -2   8   3       49.95       50.88      3.58 o 
  -1   8   3       40.30       38.67      5.27 o 
   0   8   3       70.80       76.98     11.72 o 
   1   8   3       91.18       93.79      7.30 o 
   2   8   3      158.60      151.38      9.15 o 
   3   8   3       70.31       66.70      6.81 o 
   4   8   3       35.57       31.05      5.77 o 
   5   8   3        3.74       -3.11      4.60 o 
  -9   9   3      163.25      137.95     10.68 o 
  -8   9   3       35.02       41.06      6.31 o 
  -7   9   3        6.42       -1.85      3.70 o 
  -6   9   3       27.24       33.98      5.36 o 
  -5   9   3       15.90       11.13      3.97 o 
  -4   9   3        8.48       10.55      3.79 o 
  -3   9   3      219.80      221.49     10.61 o 
  -2   9   3      360.79      378.20     10.79 o 
  -1   9   3      233.89      241.16      8.01 o 
   0   9   3       54.67       49.34      4.03 o 
   1   9   3       41.88       43.67      5.72 o 
   2   9   3       72.65       66.16      6.81 o 
   3   9   3       26.22       29.56      5.72 o 
   4   9   3        4.85       -0.18      4.60 o 
  -8  10   3      151.02      155.75     11.31 o 
  -7  10   3      128.69      121.14      9.42 o 
  -6  10   3       42.16       45.16      6.31 o 
  -5  10   3        1.26       -1.40      3.56 o 
  -4  10   3       54.36       55.97      6.13 o 
  -3  10   3       20.82       19.98      3.41 o 
  -2  10   3       12.87       14.87      3.17 o 
  -1  10   3        1.69        2.84      2.84 o 
   0  10   3      191.66      195.62      7.66 o 
   1  10   3       77.98       86.49      7.75 o 
   2  10   3        4.10        3.47      4.69 o 
  -6  11   3       75.40       93.92      8.83 o 
  -5  11   3      185.00      202.72     12.26 o 
  -4  11   3       63.22       60.94      4.92 o 
  -3  11   3        1.87        2.66      3.20 o 
  -2  11   3       17.72       18.09      3.62 o 
  -1  11   3        8.00        4.83      3.39 o 
   0 -12   4      104.59       95.41      8.88 o 
   1 -12   4      197.72      194.33     11.85 o 
   2 -12   4      142.82      136.11     10.10 o 
   3 -12   4        2.21        1.17      4.10 o 
   4 -12   4        0.02       -2.70      3.97 o 
   5 -12   4        2.07       -4.19      4.10 o 
  -1 -11   4        0.43       -1.26      3.92 o 
   0 -11   4       37.95       21.99      5.68 o 
   1 -11   4      270.85      224.80     12.57 o 
   2 -11   4      209.36      221.28     12.03 o 
   3 -11   4      282.38      249.95     12.75 o 
   4 -11   4      147.53      157.24     10.05 o 
   5 -11   4       22.96       23.66      5.18 o 
   6 -11   4        0.90        8.43      4.19 o 
   7 -11   4        2.80       -0.72      4.10 o 
  -5 -10   4        4.69        4.78      3.79 o 
  -4 -10   4       84.04      101.27      6.49 o 
  -3 -10   4      249.76      278.65     10.55 o 
  -2 -10   4      221.84      208.53      7.98 o 
  -1 -10   4       63.51       56.67      3.41 o 
   0 -10   4        4.98        1.89      3.97 o 
   1 -10   4        1.15        6.67      3.97 o 
   2 -10   4       50.75       39.30      5.41 o 
   3 -10   4       35.84       28.80      5.09 o 
   4 -10   4      396.54      375.87     15.82 o 
   5 -10   4      383.53      384.11     16.18 o 
   6 -10   4      112.88      121.64      8.92 o 
   7 -10   4        1.52        3.02      4.15 o 
   8 -10   4        0.79       -3.43      4.01 o 
  -6  -9   4        0.56       -3.43      3.56 o 
  -5  -9   4       62.74       75.26      6.17 o 
  -4  -9   4      109.19      119.88      6.40 o 
  -3  -9   4      116.63      108.61      5.50 o 
  -2  -9   4      178.46      175.90      6.72 o 
  -1  -9   4     1284.63     1208.99     58.63 o 
   0  -9   4     1289.49     1227.06     40.11 o 
   1  -9   4       37.21       25.46      4.37 o 
   2  -9   4       15.32       14.47      3.61 o 
   3  -9   4        9.15        5.54      3.34 o 
   4  -9   4        4.27        7.08      3.34 o 
   5  -9   4       66.21       63.77      6.08 o 
   6  -9   4      131.75      149.49      9.46 o 
   7  -9   4      160.30      166.39      9.87 o 
   8  -9   4      136.65      137.05      9.24 o 
   9  -9   4       16.27       21.14      5.32 o 
  -7  -8   4       44.91       48.18      5.72 o 
  -6  -8   4       48.57       52.77      5.36 o 
  -5  -8   4       21.49       23.84      3.83 o 
  -4  -8   4       40.21       34.43      3.52 o 
  -3  -8   4       92.68       94.69      4.78 o 
  -2  -8   4      241.07      245.59      6.11 o 
  -1  -8   4      136.75      136.29      8.52 o 
   0  -8   4       30.55       23.89      3.97 o 
   1  -8   4      554.61      548.95     12.94 o 
   2  -8   4      346.40      326.66     18.57 o 
   3  -8   4      153.05      164.20      6.17 o 
   4  -8   4       38.96       39.21      4.60 o 
   5  -8   4        2.64       -0.14      2.88 o 
   6  -8   4        0.43        2.66      3.11 o 
   7  -8   4        6.96        8.79      3.74 o 
   8  -8   4        2.29        4.91      3.88 o 
   9  -8   4      106.93      109.70      8.79 o 
  -8  -7   4       97.08      105.32      8.25 o 
  -7  -7   4      191.11      197.71      9.87 o 
  -6  -7   4        0.36       -0.72      3.20 o 
  -5  -7   4        0.04        0.54      2.75 o 
  -4  -7   4        5.53        4.46      2.43 o 
  -3  -7   4      112.82      119.70      5.23 o 
  -2  -7   4      320.61      316.56     10.14 o 
  -1  -7   4      556.70      581.02     20.51 o 
   0  -7   4      980.64      989.87     32.00 o 
   1  -7   4      336.58      328.10      6.47 o 
   2  -7   4       99.21       97.39      3.09 o 
   3  -7   4      278.76      259.61      7.95 o 
   4  -7   4      304.59      310.33      8.42 o 
   5  -7   4        1.46       -0.58      1.49 o 
   6  -7   4       12.33       16.58      3.70 o 
   7  -7   4       84.16       84.23      6.53 o 
   8  -7   4       43.14       48.49      5.41 o 
   9  -7   4        4.53        3.61      4.06 o 
  10  -7   4       12.80       13.84      4.78 o 
  -9  -6   4        0.01        0.32      4.55 o 
  -8  -6   4        0.22        0.45      4.01 o 
  -7  -6   4      202.53      215.33     10.19 o 
  -6  -6   4      710.75      705.31     23.75 o 
  -5  -6   4      441.15      484.21     16.72 o 
  -4  -6   4      305.19      297.58     10.68 o 
  -3  -6   4       12.03       16.95      2.12 o 
  -2  -6   4      276.71      289.02      9.19 o 
  -1  -6   4      170.15      198.16      8.97 o 
   0  -6   4       16.75       14.60      2.93 o 
   1  -6   4      520.93      494.38      9.20 o 
   2  -6   4     2902.04     3035.18     52.32 o 
   3  -6   4      889.45      873.06     16.04 o 
   4  -6   4       28.60       28.19      1.54 o 
   5  -6   4        7.63        5.30      1.75 o 
   6  -6   4        0.17        0.50      1.80 o 
   7  -6   4        2.33       -0.41      2.17 o 
   8  -6   4       13.81        9.09      2.69 o 
   9  -6   4       10.81        7.53      4.01 o 
  10  -6   4       21.48       22.44      4.69 o 
 -10  -5   4       23.55       28.21      6.22 o 
  -9  -5   4        0.33        2.97      4.55 o 
  -8  -5   4       19.24       27.81      5.05 o 
  -7  -5   4       19.88       26.45      4.33 o 
  -6  -5   4       58.91       61.34      5.14 o 
  -5  -5   4      549.53      561.14     18.84 o 
  -4  -5   4     3187.72     3195.40     95.86 o 
  -3  -5   4     2652.06     2660.45     79.59 o 
  -2  -5   4     1752.32     1821.10     54.31 o 
  -1  -5   4      955.15      956.25     30.24 o 
   0  -5   4      282.90      288.80     10.86 o 
   1  -5   4       81.72       83.53      2.35 o 
   2  -5   4        0.73        1.00      0.94 o 
   3  -5   4      956.16     1009.60     14.05 o 
   4  -5   4     1288.04     1235.36     19.27 o 
   5  -5   4      805.22      799.09     15.20 o 
   6  -5   4       51.99       51.94      3.24 o 
   7  -5   4       28.58       25.69      2.87 o 
   8  -5   4        4.49       -3.34      3.52 o 
   9  -5   4        0.42       -1.04      4.15 o 
  10  -5   4        1.33       -2.52      4.73 o 
 -10  -4   4       50.20       53.63      7.03 o 
  -9  -4   4      236.17      249.09     12.39 o 
  -8  -4   4      241.40      243.86     11.49 o 
  -7  -4   4       71.44       73.06      6.04 o 
  -6  -4   4      195.23      189.47      8.79 o 
  -5  -4   4      337.10      330.62     12.03 o 
  -4  -4   4      152.06      140.25      5.95 o 
  -3  -4   4      214.98      182.80      6.67 o 
  -2  -4   4     2884.02     2583.07     76.89 o 
  -1  -4   4     3671.59     3547.47     60.51 o 
   0  -4   4     2028.52     2040.25     35.07 o 
   1  -4   4     4689.69     5157.77     87.99 o 
   2  -4   4      984.85      958.43     13.24 o 
   3  -4   4     1190.39     1183.25     18.27 o 
   4  -4   4      222.39      220.05      5.23 o 
   5  -4   4      116.65      105.28      5.38 o 
   6  -4   4     1104.13     1042.82     24.42 o 
   7  -4   4      295.57      270.45     11.90 o 
   8  -4   4       45.74       37.68      5.45 o 
   9  -4   4       11.66        9.28      4.87 o 
  10  -4   4        2.80        0.59      5.14 o 
 -11  -3   4       41.25       45.61      7.26 o 
 -10  -3   4       24.54       17.13      5.50 o 
  -9  -3   4       54.42       51.06      6.17 o 
  -8  -3   4      178.46      178.83      9.51 o 
  -7  -3   4      558.26      533.96     18.97 o 
  -6  -3   4      558.53      556.05     19.20 o 
  -5  -3   4      449.53      430.13     15.01 o 
  -4  -3   4       71.74       48.62      2.66 o 
  -3  -3   4     3127.74     2966.73    161.33 o 
  -2  -3   4       60.87       56.74      2.88 o 
  -1  -3   4      936.38     1042.38     18.29 o 
   0  -3   4     4216.40     4294.42     73.22 o 
   1  -3   4     4989.23     5123.22     67.82 o 
   2  -3   4     1154.24     1109.68     15.29 o 
   3  -3   4     1142.62     1144.71     17.73 o 
   4  -3   4      567.11      537.98     10.48 o 
   5  -3   4      257.88      247.89      8.45 o 
   6  -3   4      129.54      124.87      5.58 o 
   7  -3   4       96.85       91.49      6.99 o 
   8  -3   4      161.54      158.46      9.24 o 
   9  -3   4       20.13       23.75      5.63 o 
  10  -3   4       22.84       19.15      6.26 o 
 -11  -2   4        1.01       -3.11      5.09 o 
 -10  -2   4      106.09       97.44      8.07 o 
  -9  -2   4      393.16      382.13     15.86 o 
  -8  -2   4      280.27      266.94     11.67 o 
  -7  -2   4        1.29        0.14      2.93 o 
  -6  -2   4      756.93      724.87     24.02 o 
  -5  -2   4      301.10      256.44      9.87 o 
  -4  -2   4      486.88      430.53     14.51 o 
  -3  -2   4      135.00      106.60      3.23 o 
  -2  -2   4      340.78      274.77      6.43 o 
  -1  -2   4     3109.07     3190.99     42.35 o 
   0  -2   4     1108.95     1105.96     13.68 o 
   1  -2   4      117.41      135.06      2.38 o 
   2  -2   4      362.58      322.10      5.52 o 
   3  -2   4      461.07      402.82      7.98 o 
   4  -2   4      637.34      606.67     14.77 o 
   5  -2   4      522.11      502.45     12.93 o 
   6  -2   4      419.74      432.68     11.97 o 
   7  -2   4      244.26      258.19     11.90 o 
   8  -2   4       39.29       48.22      5.90 o 
   9  -2   4        2.79        3.52      5.00 o 
  10  -2   4       41.36       33.22      6.76 o 
 -11  -1   4        3.42        1.40      4.82 o 
 -10  -1   4       48.93       36.55      5.81 o 
  -9  -1   4        4.15       -0.50      4.01 o 
  -8  -1   4      152.76      138.54      8.11 o 
  -7  -1   4      677.08      682.69     23.44 o 
  -6  -1   4      158.12      153.01      7.71 o 
  -5  -1   4       10.85        6.22      2.30 o 
  -4  -1   4      124.43      123.40      5.68 o 
  -3  -1   4     1191.92     1277.82     27.77 o 
  -2  -1   4       60.41       48.06      1.71 o 
  -1  -1   4       10.94       16.01      0.99 o 
   0  -1   4     1176.67     1166.72     15.98 o 
   1  -1   4      563.18      503.20      7.35 o 
   2  -1   4      483.26      442.14      7.33 o 
   3  -1   4      950.37     1050.34     23.76 o 
   4  -1   4      422.33      392.75     10.49 o 
   5  -1   4      133.84      121.94      5.20 o 
   6  -1   4       31.88       32.41      3.61 o 
   7  -1   4       10.47        4.91      3.74 o 
   8  -1   4       37.18       44.80      6.31 o 
   9  -1   4       74.35       95.63      8.83 o 
  10  -1   4       13.04       18.84      6.58 o 
 -12   0   4       29.49       45.47      7.71 o 
 -11   0   4       66.10       79.27      8.16 o 
 -10   0   4       22.70       17.53      5.32 o 
  -9   0   4      112.99      109.11      7.84 o 
  -8   0   4      132.33      143.14      8.16 o 
  -7   0   4       21.80       25.28      4.06 o 
  -6   0   4       33.83       30.11      3.92 o 
  -5   0   4     1520.33     1483.27     46.28 o 
  -4   0   4     1248.39     1260.05     39.39 o 
  -3   0   4       91.30       79.32      7.46 o 
  -2   0   4       19.13       30.12      1.47 o 
  -1   0   4      354.62      369.60      6.34 o 
   0   0   4      633.91      759.35     10.75 o 
   1   0   4      495.25      553.86      9.32 o 
   2   0   4      350.48      342.78      9.01 o 
   3   0   4     1281.09     1296.65     29.10 o 
   4   0   4      502.36      489.78     12.57 o 
   5   0   4       21.63       26.32      3.04 o 
   6   0   4       10.80        7.11      2.68 o 
   7   0   4       61.57       60.75      6.44 o 
   8   0   4        0.27       -5.81      4.28 o 
   9   0   4       11.26        7.48      5.54 o 
  10   0   4        4.90        3.74      5.59 o 
 -12   1   4        4.03        7.12      5.90 o 
 -11   1   4        0.88       -1.13      5.09 o 
 -10   1   4      306.78      345.54     15.59 o 
  -9   1   4       60.36       66.02      6.62 o 
  -8   1   4       17.99       22.35      4.51 o 
  -7   1   4       14.40       13.75      3.56 o 
  -6   1   4     1467.52     1534.20     48.49 o 
  -5   1   4      361.08      375.82     13.97 o 
  -4   1   4       60.55       69.13      4.96 o 
  -3   1   4      425.70      377.26     13.48 o 
  -2   1   4     1804.86     1754.08     30.98 o 
  -1   1   4      254.34      231.12      5.27 o 
   0   1   4       62.72       70.74      2.34 o 
   1   1   4       33.29       46.74      2.80 o 
   2   1   4       76.81       94.19      3.97 o 
   3   1   4       28.67       31.56      2.83 o 
   4   1   4       19.29       16.16      3.22 o 
   5   1   4      125.66      128.74     10.34 o 
   6   1   4       26.01       17.42      3.16 o 
   7   1   4       33.86       37.41      5.77 o 
   8   1   4        0.06       -2.61      4.28 o 
   9   1   4        1.44        2.79      5.09 o 
 -12   2   4       60.73       68.10      8.97 o 
 -11   2   4       47.85       46.78      7.12 o 
 -10   2   4        0.87       -3.15      4.51 o 
  -9   2   4      123.72      131.28      8.97 o 
  -8   2   4      273.64      289.74     13.07 o 
  -7   2   4      441.05      492.59     18.61 o 
  -6   2   4      691.82      682.01     23.62 o 
  -5   2   4     1263.32     1307.19     41.60 o 
  -4   2   4     3407.65     3494.02    105.82 o 
  -3   2   4        7.77        4.15      2.21 o 
  -2   2   4      196.03      207.18      6.01 o 
  -1   2   4      846.40      912.57     17.06 o 
   0   2   4     1117.90     1092.62     19.54 o 
   1   2   4     1212.86     1311.95     29.44 o 
   2   2   4       58.79       67.88      3.79 o 
   3   2   4      348.14      338.72      8.99 o 
   4   2   4      243.78      240.34      8.56 o 
   5   2   4       14.47       18.09      6.13 o 
   6   2   4       78.22       84.40     11.13 o 
   7   2   4      120.35      112.76      8.92 o 
   8   2   4       28.67       14.74      5.45 o 
   9   2   4        9.77        1.08      5.72 o 
 -12   3   4        2.41        3.56      6.26 o 
 -11   3   4       63.39       84.01      8.97 o 
 -10   3   4       70.14       66.84      7.44 o 
  -9   3   4       26.86       24.34      5.45 o 
  -8   3   4       11.63        6.58      4.28 o 
  -7   3   4       56.46       58.72      6.08 o 
  -6   3   4      285.23      273.47     11.85 o 
  -5   3   4      675.42      650.74     22.53 o 
  -4   3   4      164.68      158.46      8.07 o 
  -3   3   4     2787.64     2801.60     85.58 o 
  -2   3   4     3478.84     3613.51     77.29 o 
  -1   3   4     1152.93     1119.10     20.17 o 
   0   3   4     1195.29     1339.30     23.91 o 
   1   3   4     1308.05     1447.26     25.78 o 
   2   3   4      851.44      836.93     15.58 o 
   3   3   4       46.06       43.51      3.45 o 
   4   3   4      126.49      121.37      7.84 o 
   5   3   4        3.63       -1.34      5.61 o 
   6   3   4      171.80      179.55     10.23 o 
   7   3   4       39.34       41.42      6.49 o 
   8   3   4        0.70       -5.09      4.96 o 
 -12   4   4        8.78        7.21      6.17 o 
 -11   4   4       14.33       21.36      6.49 o 
 -10   4   4       27.55       27.49      5.95 o 
  -9   4   4       56.21       55.34      6.99 o 
  -8   4   4      489.83      512.83     20.33 o 
  -7   4   4      465.22      464.20     18.21 o 
  -6   4   4       40.78       43.85      5.18 o 
  -5   4   4      722.20      698.73     24.29 o 
  -4   4   4     1231.41     1131.07     36.73 o 
  -3   4   4      695.54      673.67     23.48 o 
  -2   4   4      661.47      709.31     13.54 o 
  -1   4   4     2183.22     2285.43     40.07 o 
   0   4   4     2445.15     2444.92     42.78 o 
   1   4   4      288.21      262.02      8.04 o 
   2   4   4        0.07        1.33      2.21 o 
   3   4   4      224.58      226.94     10.37 o 
   4   4   4      573.59      586.34     28.01 o 
   5   4   4       87.97       96.03     10.19 o 
   6   4   4       34.79       32.45      6.13 o 
   7   4   4        1.72       -0.23      4.51 o 
   8   4   4       72.19       78.87      9.10 o 
 -11   5   4       34.89       26.41      6.90 o 
 -10   5   4       54.08       58.32      7.71 o 
  -9   5   4       17.63       19.38      5.45 o 
  -8   5   4        1.60        1.17      4.24 o 
  -7   5   4      116.44      108.25      8.38 o 
  -6   5   4      339.24      348.06     14.78 o 
  -5   5   4      344.76      325.39     13.79 o 
  -4   5   4       41.48       52.77      5.41 o 
  -3   5   4       14.82       13.98      2.12 o 
  -2   5   4       91.43       85.99      3.26 o 
  -1   5   4      689.11      729.51     14.00 o 
   0   5   4      317.96      332.78      8.60 o 
   1   5   4      698.59      705.79     17.36 o 
   2   5   4      583.84      581.17     14.91 o 
   3   5   4       90.03       87.27      5.20 o 
   4   5   4        0.17        0.27      5.48 o 
   5   5   4        8.82        4.73      4.60 o 
   6   5   4        4.64        3.20      4.87 o 
   7   5   4        0.23       -1.13      4.87 o 
 -11   6   4       30.73       36.91      7.84 o 
 -10   6   4        0.50       -5.90      5.27 o 
  -9   6   4        0.25       -2.03      4.51 o 
  -8   6   4        0.19       -4.33      4.19 o 
  -7   6   4        2.07        3.92      4.15 o 
  -6   6   4      431.29      411.47     16.86 o 
  -5   6   4      112.10      109.85      5.24 o 
  -4   6   4      689.11      681.60     25.44 o 
  -3   6   4      560.11      574.45     14.42 o 
  -2   6   4       32.25       35.37      2.42 o 
  -1   6   4      135.15      130.73      4.27 o 
   0   6   4       23.25       20.96      2.07 o 
   1   6   4        7.55       10.39      2.72 o 
   2   6   4       99.56       98.98      5.33 o 
   3   6   4      278.88      289.45     14.96 o 
   4   6   4      360.93      336.30     14.87 o 
   5   6   4      127.89      118.35      9.10 o 
   6   6   4        0.28       -4.37      4.82 o 
 -10   7   4       22.07       16.36      6.40 o 
  -9   7   4       16.12       11.58      5.59 o 
  -8   7   4       23.03       13.97      5.23 o 
  -7   7   4       41.84       22.15      3.47 o 
  -6   7   4       29.53       31.86      4.53 o 
  -5   7   4      153.93      154.19      6.48 o 
  -4   7   4       92.13       95.41      7.98 o 
  -3   7   4       63.81       64.34      3.47 o 
  -2   7   4      629.71      628.13     12.76 o 
  -1   7   4      385.98      388.21      8.66 o 
   0   7   4       44.70       48.42      2.91 o 
   1   7   4       57.61       50.88      5.81 o 
   2   7   4       46.37       54.62      6.13 o 
   3   7   4        8.06        9.69      4.46 o 
   4   7   4        9.23       12.03      4.96 o 
   5   7   4        0.24       -4.37      4.51 o 
  -9   8   4       11.74       -3.92      4.28 o 
  -8   8   4       90.20       72.20      7.30 o 
  -7   8   4      155.99      139.40      9.19 o 
  -6   8   4        0.76       -0.45      3.34 o 
  -5   8   4        5.80        6.76      3.65 o 
  -4   8   4       85.74       94.64      7.03 o 
  -3   8   4      122.40      135.11      5.83 o 
  -2   8   4       47.50       49.37      3.71 o 
  -1   8   4       17.17       14.81      2.77 o 
   0   8   4       32.88       27.49      3.19 o 
   1   8   4      421.89      411.29     16.77 o 
   2   8   4       14.43       12.53      4.78 o 
   3   8   4        2.73        4.51      4.64 o 
   4   8   4        2.13       -5.18      4.42 o 
  -9   9   4      106.24      111.36      9.82 o 
  -8   9   4       57.90       56.83      7.17 o 
  -7   9   4       24.66       23.39      5.32 o 
  -6   9   4        0.23        2.66      3.83 o 
  -5   9   4        0.66       -2.57      3.20 o 
  -4   9   4       10.67        3.89      2.88 o 
  -3   9   4       22.22       23.07      3.29 o 
  -2   9   4      101.03      117.82      8.45 o 
  -1   9   4      241.35      262.35      8.54 o 
   0   9   4      129.26      146.73      6.48 o 
   1   9   4       21.90       24.70      5.36 o 
   2   9   4       45.91       48.58      6.53 o 
   3   9   4       31.43       34.61      6.08 o 
  -8  10   4       51.05       54.44      7.30 o 
  -7  10   4       98.55      115.82      9.28 o 
  -6  10   4      110.25      114.11      8.92 o 
  -5  10   4        4.84        4.55      4.33 o 
  -4  10   4        4.53        4.55      3.16 o 
  -3  10   4        2.71        1.88      3.07 o 
  -2  10   4       13.15       10.46      3.49 o 
  -1  10   4        3.12        4.12      3.18 o 
   0  10   4      116.07      126.51      9.46 o 
   1  10   4      111.69      138.99      9.78 o 
  -5  11   4      143.38      145.27      7.45 o 
  -4  11   4       74.35       76.30      5.47 o 
  -3  11   4        8.00       11.66      4.91 o 
   0 -12   5        3.62        4.73      4.69 o 
   1 -12   5       67.18       60.17      7.35 o 
   2 -12   5      148.50      173.24     11.09 o 
   3 -12   5       60.77       53.59      6.85 o 
   4 -12   5       18.49       11.27      4.78 o 
   5 -12   5        3.99        4.82      4.69 o 
  -1 -11   5        9.75        6.67      4.60 o 
   0 -11   5        0.01       -5.41      3.61 o 
   1 -11   5        1.11       -1.80      3.83 o 
   2 -11   5       20.57       15.59      4.73 o 
   3 -11   5      130.73      131.24      9.64 o 
   4 -11   5      317.77      339.59     15.41 o 
   5 -11   5      183.57      162.70     10.23 o 
   6 -11   5       27.86       30.24      5.50 o 
   7 -11   5       11.43       12.21      4.91 o 
  -5 -10   5        2.58        6.44      3.92 o 
  -4 -10   5       20.27       19.02      3.70 o 
  -1 -10   5      156.94      160.80     10.23 o 
   0 -10   5       35.68       44.44      5.90 o 
   1 -10   5       10.33        3.92      3.79 o 
   2 -10   5      107.01       95.36      7.57 o 
   3 -10   5       47.41       32.31      5.14 o 
   4 -10   5       31.66       29.02      5.00 o 
   5 -10   5      190.85      190.50     10.55 o 
   6 -10   5      243.45      241.92     12.26 o 
   7 -10   5       52.76       49.48      6.35 o 
   8 -10   5        9.90       15.10      5.23 o 
  -6  -9   5       43.08       48.18      5.41 o 
  -5  -9   5       36.26       50.79      4.87 o 
  -4  -9   5       96.92       96.58      5.81 o 
  -3  -9   5      100.60      109.56      5.45 o 
  -2  -9   5       99.48       97.89      4.24 o 
  -1  -9   5     1066.10     1016.28     34.34 o 
   0  -9   5      803.71      837.86     28.98 o 
   1  -9   5      200.69      210.24     10.59 o 
   2  -9   5       92.91       85.94      6.90 o 
   3  -9   5       49.68       53.27      5.54 o 
   4  -9   5      113.52      117.45      7.75 o 
   5  -9   5       62.90       50.66      5.45 o 
   6  -9   5        1.03       -1.31      3.29 o 
   7  -9   5      172.05      184.46     10.77 o 
   8  -9   5      242.69      250.53     12.48 o 
  -7  -8   5        5.17        2.21      4.10 o 
  -6  -8   5       98.66      104.78      7.03 o 
  -5  -8   5       69.02       79.50      5.86 o 
  -4  -8   5        1.81        5.27      2.57 o 
  -3  -8   5       15.71       20.96      2.52 o 
  -2  -8   5       55.20       61.38      3.20 o 
  -1  -8   5      212.41      224.26     10.91 o 
   0  -8   5       52.46       40.43      4.73 o 
   1  -8   5      185.74      175.69      5.44 o 
   2  -8   5      960.62      956.73     17.51 o 
   3  -8   5      493.59      481.98     12.29 o 
   4  -8   5       74.74       61.56      5.41 o 
   5  -8   5        9.99       12.35      3.43 o 
   6  -8   5       19.05       22.35      4.28 o 
   7  -8   5       82.34       90.68      7.08 o 
   8  -8   5        1.60        5.05      3.92 o 
   9  -8   5       47.21       44.12      5.99 o 
  -8  -7   5       22.47       19.42      5.14 o 
  -7  -7   5      212.48      218.26     10.68 o 
  -6  -7   5       60.21       69.09      5.86 o 
  -5  -7   5       69.82       62.82      5.09 o 
  -4  -7   5       79.95       78.33      4.73 o 
  -3  -7   5      357.44      346.26     11.58 o 
  -2  -7   5      396.27      413.72     12.93 o 
  -1  -7   5        2.18        3.20      2.84 o 
   0  -7   5      502.41      480.69     17.35 o 
   1  -7   5      215.08      204.54      4.50 o 
   2  -7   5        2.02        1.39      1.28 o 
   3  -7   5      272.96      267.27      6.05 o 
   4  -7   5      304.09      278.08      6.49 o 
   5  -7   5      104.81       94.24      6.26 o 
   6  -7   5      127.64      138.00      7.71 o 
   7  -7   5       44.90       58.90      5.63 o 
   8  -7   5      130.10      136.15      8.20 o 
   9  -7   5        5.71       10.37      4.10 o 
  -9  -6   5        2.69        4.42      4.73 o 
  -8  -6   5        0.23        1.49      4.33 o 
  -7  -6   5       12.95       14.02      4.01 o 
  -6  -6   5       25.66       37.59      4.37 o 
  -5  -6   5      382.77      362.03     13.02 o 
  -4  -6   5      257.03      246.97      9.15 o 
  -3  -6   5       59.70       67.83      3.65 o 
  -2  -6   5       64.91       62.33      2.88 o 
  -1  -6   5       27.79       33.58      3.79 o 
   0  -6   5      197.22      201.15      4.14 o 
   1  -6   5       48.05       45.95      1.95 o 
   2  -6   5      883.21      889.63     16.22 o 
   3  -6   5      412.74      382.49      7.90 o 
   4  -6   5       37.69       33.94      2.72 o 
   5  -6   5       54.46       57.75      2.83 o 
   6  -6   5        6.99        8.27      2.07 o 
   7  -6   5      131.63      132.31      5.53 o 
   8  -6   5        3.20       -0.90      3.34 o 
   9  -6   5        4.54        0.14      3.74 o 
  10  -6   5       30.62       29.97      5.18 o 
 -10  -5   5       62.09       75.08      7.89 o 
  -9  -5   5       43.34       39.89      6.08 o 
  -8  -5   5        0.66       -1.04      3.83 o 
  -7  -5   5       69.02       64.49      5.63 o 
  -6  -5   5      199.20      184.96      8.47 o 
  -5  -5   5       66.68       67.47      4.78 o 
  -4  -5   5     1290.00     1208.23     37.27 o 
  -3  -5   5     2144.61     2075.02     62.37 o 
  -2  -5   5     1300.26     1203.04     36.23 o 
  -1  -5   5      626.47      611.29     11.09 o 
   0  -5   5        6.97        5.07      0.78 o 
   1  -5   5      131.77      128.33      3.30 o 
   2  -5   5       39.97       29.25      1.69 o 
   3  -5   5       49.89       51.22      1.90 o 
   4  -5   5      283.52      261.61      5.99 o 
   5  -5   5      780.07      770.39     14.80 o 
   6  -5   5       87.25       91.78      3.76 o 
   7  -5   5       40.89       43.62      3.40 o 
   8  -5   5        7.75        1.27      3.31 o 
   9  -5   5        0.27       -2.73      2.47 o 
  10  -5   5        0.18       -2.70      3.83 o 
 -10  -4   5       12.01       12.57      5.41 o 
  -9  -4   5      264.29      252.88     12.08 o 
  -8  -4   5      390.70      393.67     15.73 o 
  -7  -4   5      112.97      121.59      7.30 o 
  -6  -4   5      333.00      301.86     11.76 o 
  -5  -4   5      425.44      405.67     10.50 o 
  -4  -4   5     1313.04     1215.66     37.50 o 
  -3  -4   5      166.99      162.83      6.31 o 
  -2  -4   5      502.85      471.23     15.01 o 
  -1  -4   5     2291.31     2295.90     39.64 o 
   0  -4   5     4277.65     4668.45     79.74 o 
   1  -4   5     1249.79     1222.80     18.63 o 
   2  -4   5      411.09      395.23      6.01 o 
   3  -4   5      701.91      678.71     11.03 o 
   4  -4   5      414.19      431.08      8.81 o 
   5  -4   5      192.97      199.83      5.25 o 
   6  -4   5      324.49      317.57      7.51 o 
   7  -4   5       60.95       59.95      8.09 o 
   8  -4   5       61.67       70.85      6.72 o 
   9  -4   5       19.45       12.89      5.27 o 
  10  -4   5       16.20       13.79      5.95 o 
 -11  -3   5        5.72        5.45      5.63 o 
 -10  -3   5       59.60       79.45      7.84 o 
  -9  -3   5        7.36        3.02      4.46 o 
  -8  -3   5        0.12       -1.58      3.47 o 
  -7  -3   5      433.94      421.84     15.86 o 
  -6  -3   5     1309.44     1238.29     39.21 o 
  -5  -3   5     1171.31     1140.31     35.83 o 
  -4  -3   5     1785.06     1732.15     37.09 o 
  -3  -3   5     3777.91     3947.43     95.80 o 
  -2  -3   5     2147.62     2220.39     46.95 o 
  -1  -3   5        3.83       13.10      0.87 o 
   0  -3   5     1311.22     1452.77     19.64 o 
   1  -3   5     5026.76     5319.13     70.56 o 
   2  -3   5     1654.86     1527.28     23.31 o 
   3  -3   5      508.02      500.69     11.05 o 
   4  -3   5      266.53      253.33      6.82 o 
   5  -3   5      302.55      285.20      6.69 o 
   6  -3   5      205.07      206.12      7.54 o 
   7  -3   5       22.74       29.32      3.78 o 
   8  -3   5        0.88       -0.23      4.33 o 
   9  -3   5       55.12       55.07      7.44 o 
  10  -3   5       24.72       33.80      7.30 o 
 -11  -2   5       10.49        5.18      5.50 o 
 -10  -2   5       37.73       35.42      5.81 o 
  -9  -2   5       64.35       57.46      6.49 o 
  -8  -2   5      276.84      258.24     11.58 o 
  -7  -2   5      208.49      203.35      9.73 o 
  -6  -2   5        0.11       -0.27      2.70 o 
  -5  -2   5      104.13       85.63      5.41 o 
  -4  -2   5      675.34      561.82     18.61 o 
  -3  -2   5     1149.94     1132.76     25.58 o 
  -2  -2   5     2078.86     2183.39     38.00 o 
  -1  -2   5    12432.48    13068.30    223.42 o 
   0  -2   5     2632.10     2639.36     32.17 o 
   1  -2   5      910.74      930.48     12.85 o 
   2  -2   5      102.30      110.02      2.67 o 
   3  -2   5      971.41      933.90     17.12 o 
   4  -2   5      982.21      937.75     17.41 o 
   5  -2   5      237.56      232.20      8.43 o 
   6  -2   5       42.05       47.11      5.07 o 
   7  -2   5      199.92      212.40      8.09 o 
   8  -2   5       84.35       91.26      8.02 o 
   9  -2   5       24.81       28.53      6.44 o 
  10  -2   5        0.03        0.72      5.99 o 
 -11  -1   5       44.97       37.54      6.53 o 
 -10  -1   5        1.56       -1.08      4.10 o 
  -9  -1   5        0.99       -0.90      4.06 o 
  -8  -1   5       15.32        8.02      3.65 o 
  -7  -1   5      233.24      243.91     10.91 o 
  -6  -1   5      246.29      220.07      9.82 o 
  -5  -1   5     1590.48     1571.43     48.90 o 
  -4  -1   5        1.22        0.18      1.89 o 
  -3  -1   5      330.42      309.68      7.72 o 
  -2  -1   5     1250.76     1178.28     21.03 o 
  -1  -1   5     1176.56     1230.57     16.91 o 
   0  -1   5     1894.69     1986.45     26.90 o 
   1  -1   5     3505.56     3501.31     52.27 o 
   2  -1   5     1286.66     1212.54     21.67 o 
   3  -1   5       82.13       75.97      3.65 o 
   4  -1   5       78.29       81.25      7.82 o 
   5  -1   5      257.04      236.88      8.02 o 
   6  -1   5      115.79      120.13     13.97 o 
   7  -1   5       24.28       22.50      5.68 o 
   8  -1   5       45.87       53.99      7.21 o 
   9  -1   5       41.62       51.87      7.48 o 
 -12   0   5       57.97       63.55      8.70 o 
 -11   0   5      122.29      137.28     10.59 o 
 -10   0   5       12.79       14.24      4.96 o 
  -9   0   5        0.34       -5.34      3.56 o 
  -8   0   5        0.15        1.94      3.34 o 
  -7   0   5      260.04      257.61     11.22 o 
  -6   0   5       10.11       15.68      3.34 o 
  -5   0   5      164.65      154.67      7.66 o 
  -4   0   5      992.20      947.82     30.56 o 
  -3   0   5     1410.75     1461.50     31.90 o 
  -2   0   5      467.01      446.31     10.74 o 
  -1   0   5      251.66      279.41      6.04 o 
   0   0   5      103.57      110.94      2.48 o 
   1   0   5      101.44      109.43      4.34 o 
   2   0   5      620.30      629.21     11.83 o 
   3   0   5     1277.31     1237.02     28.27 o 
   4   0   5     1168.86     1167.71     27.12 o 
   5   0   5      140.53      163.85      6.66 o 
   6   0   5        7.47        8.48      2.98 o 
   7   0   5       44.32       37.66      7.71 o 
   8   0   5       21.38       14.20      5.45 o 
   9   0   5        4.33        7.21      5.54 o 
 -12   1   5       20.90       21.18      7.03 o 
 -11   1   5        2.17       -3.24      4.96 o 
 -10   1   5      115.46      116.41      9.10 o 
  -9   1   5      125.49      155.03      9.64 o 
  -8   1   5        2.17       -0.27      3.56 o 
  -7   1   5        1.13        2.88      3.38 o 
  -6   1   5      652.59      676.02     23.48 o 
  -5   1   5      357.11      352.84     13.61 o 
  -4   1   5      353.39      372.62     13.97 o 
  -3   1   5       99.40       98.79      5.99 o 
  -2   1   5     1368.13     1310.32     28.98 o 
  -1   1   5      471.24      403.49     10.27 o 
   0   1   5      134.29      124.03      4.73 o 
   1   1   5      696.62      802.80     19.00 o 
   2   1   5       16.43       23.25      2.66 o 
   3   1   5        6.29        6.22      2.21 o 
   4   1   5        6.89        7.04      2.97 o 
   5   1   5       74.62       91.01     13.18 o 
   6   1   5       64.64       78.38     10.34 o 
   7   1   5       78.69       79.98      6.90 o 
   8   1   5        0.28       -5.00      4.87 o 
   9   1   5        4.25        2.61      5.45 o 
 -12   2   5       35.10       51.06      7.89 o 
 -11   2   5      139.50      145.88     10.68 o 
 -10   2   5       76.34       74.18      7.98 o 
  -9   2   5        0.89       -1.44      4.37 o 
  -8   2   5       39.79       36.73      5.45 o 
  -7   2   5      416.22      453.29     17.80 o 
  -6   2   5      139.88      135.97      7.93 o 
  -5   2   5      180.63      173.65      8.74 o 
  -4   2   5      995.95      960.40     31.50 o 
  -3   2   5     1038.85      936.96     30.69 o 
  -2   2   5     1043.98     1012.44     23.06 o 
  -1   2   5      114.89      132.74      3.43 o 
   0   2   5      218.03      188.23      4.25 o 
   1   2   5     1143.79     1167.35     26.80 o 
   2   2   5      145.31      149.92      6.65 o 
   3   2   5      253.95      257.48     12.71 o 
   4   2   5      137.72      144.67      9.35 o 
   5   2   5       23.68       22.39      3.41 o 
   6   2   5       16.20       13.51      3.57 o 
   7   2   5      137.31      131.55      9.37 o 
   8   2   5       25.62       23.26      6.17 o 
 -12   3   5       32.81       31.64      7.48 o 
 -11   3   5       12.84       18.21      6.49 o 
 -10   3   5       62.59       61.43      7.44 o 
  -9   3   5      147.96      159.63     10.23 o 
  -8   3   5      330.26      338.28     15.05 o 
  -7   3   5        9.51        9.06      4.06 o 
  -6   3   5      167.42      158.14      8.88 o 
  -5   3   5       43.87       39.21      4.78 o 
  -4   3   5      169.68      142.87      8.07 o 
  -3   3   5      159.62      150.21      8.29 o 
  -2   3   5      861.95      817.50     19.34 o 
  -1   3   5     1484.66     1412.50     25.29 o 
   0   3   5       15.51       12.32      1.14 o 
   1   3   5       16.50       21.05      2.71 o 
   2   3   5      150.82      137.61      3.75 o 
   3   3   5       60.42       52.93      4.07 o 
   4   3   5       41.43       22.21      4.98 o 
   5   3   5       54.40       52.19      4.53 o 
   6   3   5       59.25       55.02      6.78 o 
   7   3   5       42.11       44.12      6.72 o 
   8   3   5        3.20        0.86      5.77 o 
 -11   4   5       25.19       29.25      7.08 o 
 -10   4   5       13.65       14.60      5.86 o 
  -9   4   5       61.65       75.08      8.02 o 
  -8   4   5      484.62      511.57     20.51 o 
  -7   4   5      754.54      806.04     28.71 o 
  -6   4   5      798.77      838.53     29.20 o 
  -5   4   5      147.15      147.55      8.83 o 
  -4   4   5      164.76      141.02      8.11 o 
  -3   4   5      106.77      114.56      7.44 o 
  -2   4   5       66.64       59.62      4.27 o 
  -1   4   5      373.93      375.34      7.96 o 
   0   4   5      584.31      555.46     17.44 o 
   1   4   5     1277.52     1294.52     29.91 o 
   2   4   5      498.70      513.60     13.72 o 
   3   4   5        2.14       -2.88      2.68 o 
   4   4   5      143.51      138.62      6.51 o 
   5   4   5      110.01      107.07      6.62 o 
   6   4   5       28.56       29.56      6.17 o 
   7   4   5        8.82        1.08      5.27 o 
 -11   5   5        2.94       -2.57      5.59 o 
 -10   5   5       41.19       33.67      7.21 o 
  -9   5   5       15.34       17.13      5.59 o 
  -8   5   5        9.26        7.66      4.51 o 
  -7   5   5      116.61      106.13      8.65 o 
  -6   5   5       93.96       90.14      7.48 o 
  -5   5   5     1208.18     1144.45     38.22 o 
  -4   5   5      606.00      627.20     30.33 o 
  -3   5   5       82.87       89.22      3.60 o 
  -2   5   5      238.44      245.00      6.21 o 
  -1   5   5      199.65      233.14      5.84 o 
   0   5   5       47.70       49.67      4.02 o 
   1   5   5      104.38      113.22      8.43 o 
   2   5   5       42.03       42.67      4.00 o 
   3   5   5      156.93      162.37      7.28 o 
   4   5   5      139.01      159.00     26.32 o 
   5   5   5        0.11       -0.33      3.41 o 
   6   5   5        1.02       -3.52      4.55 o 
 -11   6   5       28.55       18.03      6.72 o 
 -10   6   5       74.19       85.72      9.33 o 
  -9   6   5       16.06        8.25      5.54 o 
  -8   6   5       12.81        8.34      4.64 o 
  -7   6   5       44.19       37.36      5.72 o 
  -6   6   5      175.66      156.97      9.96 o 
  -5   6   5       37.39       31.90      3.40 o 
  -4   6   5      353.30      351.49     10.16 o 
  -3   6   5      872.81      891.89     17.27 o 
  -2   6   5      505.35      504.73     10.68 o 
  -1   6   5        7.25        4.50      1.80 o 
   0   6   5        0.17       -1.85      1.63 o 
   1   6   5        3.09        4.20      2.83 o 
   2   6   5      118.76      125.58      6.78 o 
   3   6   5       74.39       73.21      6.02 o 
   4   6   5      184.47      188.07     11.13 o 
   5   6   5       71.26       65.30      7.71 o 
   6   6   5       37.47       47.68      7.62 o 
 -10   7   5        1.26       -7.71      5.36 o 
  -9   7   5       45.83       49.26      7.80 o 
  -8   7   5       41.70       44.48      6.94 o 
  -7   7   5        7.93        7.24      3.00 o 
  -6   7   5        0.41        2.67      2.73 o 
  -5   7   5       22.33       27.18      3.41 o 
  -4   7   5       46.34       45.33      3.69 o 
  -3   7   5       69.79       67.74      3.81 o 
  -2   7   5      220.29      204.19     11.06 o 
  -1   7   5      406.49      392.43      9.01 o 
   0   7   5      232.24      222.13      6.17 o 
   1   7   5        7.99       12.39      4.55 o 
   2   7   5        3.31       -0.27      4.28 o 
   3   7   5        6.75       14.15      5.32 o 
   4   7   5        7.05        7.08      5.09 o 
   5   7   5        0.07        2.16      5.18 o 
  -9   8   5       25.89       19.29      5.54 o 
  -8   8   5       52.21       44.48      6.44 o 
  -7   8   5       49.59       61.07      6.62 o 
  -6   8   5       42.51       44.57      5.72 o 
  -5   8   5       20.12       17.53      3.88 o 
  -4   8   5        2.47       -0.81      2.45 o 
  -3   8   5       15.17       16.52      3.45 o 
  -2   8   5       56.06       54.94      4.28 o 
  -1   8   5        7.31        9.30      2.61 o 
   0   8   5       66.94       66.32      4.22 o 
   1   8   5      297.16      318.86     14.51 o 
   2   8   5      106.57      121.55      9.19 o 
   3   8   5       11.48       14.20      5.45 o 
  -8   9   5       72.33       87.07      8.34 o 
  -7   9   5      118.57      135.56      9.55 o 
  -6   9   5       38.21       38.04      5.81 o 
  -5   9   5        4.18        0.29      2.76 o 
  -4   9   5       72.84       67.26      4.76 o 
  -3   9   5       22.71       24.96      3.50 o 
  -2   9   5       25.01       27.82      7.57 o 
  -1   9   5       34.89       30.22      3.62 o 
   0   9   5       89.72      102.30      8.74 o 
   1   9   5        6.13       11.99      5.14 o 
   2   9   5        6.74       12.75      5.32 o 
  -7  10   5       25.17       36.82      6.35 o 
  -6  10   5      138.25      159.41     10.50 o 
  -5  10   5       86.65       93.61      5.97 o 
  -4  10   5       16.87       20.85      3.83 o 
  -3  10   5        1.85       -0.29      2.96 o 
  -2  10   5        0.18        0.79      3.08 o 
  -1  10   5       50.20       47.77      6.94 o 
   0 -12   6       25.53       30.02      6.04 o 
   1 -12   6        1.08        0.18      4.28 o 
   2 -12   6       70.19       68.32      7.48 o 
   3 -12   6      139.80      162.15     11.00 o 
   4 -12   6       13.56       18.61      5.18 o 
  -1 -11   6       52.27       55.07      6.94 o 
   0 -11   6        0.18        0.36      4.19 o 
   1 -11   6       64.14       60.98      6.85 o 
   2 -11   6      137.87      131.19      9.37 o 
   3 -11   6        4.83        4.55      4.19 o 
   4 -11   6      105.37      107.58      8.43 o 
   5 -11   6      115.39      118.62      9.37 o 
   6 -11   6       24.84       27.00      5.36 o 
  -1 -10   6      446.13      458.34     18.88 o 
   0 -10   6      427.98      419.90     17.58 o 
   1 -10   6      114.88      119.79      8.52 o 
   2 -10   6      155.03      160.08      9.64 o 
   3 -10   6       13.37       15.82      4.24 o 
   4 -10   6        7.90        6.13      4.19 o 
   5 -10   6        4.48        3.02      3.97 o 
   6 -10   6       26.08       12.17      4.55 o 
   7 -10   6       11.71        5.99      4.51 o 
  -6  -9   6      136.02      146.88      8.74 o 
  -5  -9   6       50.53       62.28      5.32 o 
  -4  -9   6       98.68      100.86      5.90 o 
  -3  -9   6      198.46      215.92      8.16 o 
  -1  -9   6      151.61      128.58      8.70 o 
   0  -9   6       66.27       76.71      6.76 o 
   1  -9   6      709.18      695.74     16.46 o 
   2  -9   6      604.75      594.27     14.70 o 
   3  -9   6      266.63      275.68     12.39 o 
   4  -9   6      144.00      151.11      8.70 o 
   5  -9   6      154.85      151.02      9.24 o 
   6  -9   6       35.84       33.58      5.14 o 
   7  -9   6       32.49       18.57      4.60 o 
   8  -9   6       71.40       64.27      6.72 o 
  -7  -8   6        4.46        1.67      4.19 o 
  -6  -8   6      131.71      146.11      8.29 o 
  -5  -8   6      182.83      201.36      9.10 o 
  -4  -8   6      187.37      189.24      7.98 o 
  -3  -8   6       15.22       16.68      2.39 o 
  -2  -8   6       16.75       20.69      1.89 o 
  -1  -8   6      191.94      195.73     10.10 o 
   0  -8   6      195.15      194.65      9.78 o 
   1  -8   6        0.04       -0.75      1.13 o 
   2  -8   6      529.28      530.08     13.21 o 
   3  -8   6      628.63      635.25     15.57 o 
   4  -8   6      287.59      293.91      8.95 o 
   5  -8   6       36.22       31.68      4.42 o 
   6  -8   6       30.21       29.70      4.69 o 
   7  -8   6      107.57      101.76      8.07 o 
   8  -8   6        1.00        6.53      3.79 o 
   9  -8   6        0.17        3.74      3.88 o 
  -8  -7   6       25.29       26.18      5.36 o 
  -7  -7   6      272.03      321.78     13.48 o 
  -6  -7   6      486.89      493.09     17.76 o 
  -5  -7   6      191.47      201.95      8.74 o 
  -4  -7   6      314.13      315.20     11.27 o 
  -3  -7   6     1498.06     1417.07     43.04 o 
  -2  -7   6      878.59      858.90     26.18 o 
  -1  -7   6        7.17        9.89      1.98 o 
   0  -7   6      140.13      132.21      3.28 o 
   1  -7   6      122.16      124.45      3.79 o 
   2  -7   6      138.39      136.54      5.33 o 
   3  -7   6        0.35        0.42      1.91 o 
   4  -7   6       39.53       35.33      3.11 o 
   5  -7   6      244.38      235.55      7.76 o 
   6  -7   6      314.83      337.56     13.70 o 
   7  -7   6       97.15      118.98      7.93 o 
   8  -7   6       33.95       21.95      4.42 o 
   9  -7   6       19.42       17.94      4.46 o 
  -9  -6   6        1.91        2.70      4.60 o 
  -8  -6   6       17.75       11.85      4.69 o 
  -7  -6   6       25.82       18.39      4.19 o 
  -6  -6   6        6.21        7.03      3.20 o 
  -5  -6   6      408.58      397.05     14.11 o 
  -4  -6   6      599.66      574.80     18.70 o 
  -3  -6   6      208.11      177.70      6.76 o 
  -2  -6   6      146.29      147.87      5.63 o 
  -1  -6   6      186.30      186.45      4.16 o 
   0  -6   6      332.20      312.67      6.36 o 
   1  -6   6      101.57      111.28      3.25 o 
   2  -6   6       50.54       49.03      2.41 o 
   3  -6   6       68.23       66.46      2.88 o 
   4  -6   6       44.00       42.48      2.38 o 
   5  -6   6       12.17       13.01      1.89 o 
   6  -6   6        6.04        4.55      2.03 o 
   7  -6   6       92.53       79.09      6.53 o 
   8  -6   6        2.27       -2.30      3.20 o 
   9  -6   6        5.18        4.01      3.74 o 
 -10  -5   6       38.31       43.04      6.85 o 
  -9  -5   6      116.28      120.74      8.83 o 
  -8  -5   6       10.04       14.02      4.28 o 
  -7  -5   6      262.30      252.06     10.95 o 
  -6  -5   6      199.47      195.19      8.83 o 
  -5  -5   6        6.41        4.46      2.43 o 
  -4  -5   6      438.31      436.12     14.69 o 
  -3  -5   6      557.86      538.83     17.40 o 
  -2  -5   6     1668.44     1660.62     50.30 o 
  -1  -5   6      404.36      385.10      7.54 o 
   0  -5   6      118.76      135.53      3.48 o 
   1  -5   6      114.88      118.70      3.62 o 
   2  -5   6        0.19       -0.42      0.76 o 
   3  -5   6       40.53       38.58      1.79 o 
   4  -5   6       88.64       81.40      3.98 o 
   5  -5   6      361.22      360.01      8.84 o 
   6  -5   6      322.16      334.05      8.95 o 
   7  -5   6        1.59        2.56      3.09 o 
   8  -5   6        1.40       -1.71      4.28 o 
   9  -5   6       11.69        4.96      3.74 o 
 -10  -4   6        2.89        3.79      4.96 o 
  -9  -4   6       80.60       78.37      7.30 o 
  -8  -4   6      180.08      189.87      9.96 o 
  -7  -4   6      258.65      266.31     11.40 o 
  -6  -4   6      151.53      140.77      4.48 o 
  -5  -4   6      263.11      211.63     33.10 o 
  -4  -4   6     1014.35      941.42     29.65 o 
  -3  -4   6      969.94      968.19     30.24 o 
  -2  -4   6      300.48      311.51     10.86 o 
  -1  -4   6      419.47      415.80      9.85 o 
   0  -4   6     2667.51     2809.63     48.59 o 
   1  -4   6      453.07      379.61      5.75 o 
   2  -4   6       78.79       74.65      2.31 o 
   3  -4   6       71.58       63.11      2.68 o 
   4  -4   6      589.04      600.22     11.87 o 
   5  -4   6        3.11        4.59      1.73 o 
   6  -4   6        0.57       -2.53      1.73 o 
   7  -4   6       74.93       69.06      4.07 o 
   8  -4   6      104.95      105.83      5.32 o 
   9  -4   6       16.58       13.40      3.23 o 
 -11  -3   6       15.26       18.79      6.04 o 
 -10  -3   6       85.32       88.15      8.20 o 
  -9  -3   6      224.77      211.73     11.18 o 
  -8  -3   6      165.89      157.65      8.92 o 
  -7  -3   6      344.95      340.49     13.52 o 
  -6  -3   6     1960.73     1816.10     56.33 o 
  -5  -3   6     1766.22     1700.75     36.80 o 
  -4  -3   6      753.81      723.88     16.28 o 
  -3  -3   6     1092.08     1086.06     19.28 o 
  -2  -3   6      841.31      755.49     30.57 o 
  -1  -3   6      742.16      679.72     10.75 o 
   0  -3   6      147.78      125.90      2.53 o 
   1  -3   6        1.12        0.43      0.80 o 
   2  -3   6      592.72      529.82     10.28 o 
   3  -3   6      844.47      857.60     16.04 o 
   4  -3   6      244.76      255.25      6.12 o 
   5  -3   6      557.26      562.70     11.52 o 
   6  -3   6      122.20      120.12      4.27 o 
   7  -3   6       39.48       44.11      3.04 o 
   8  -3   6        6.22       -0.89      4.08 o 
   9  -3   6       79.11       73.28      8.43 o 
 -11  -2   6       30.68       36.28      6.58 o 
 -10  -2   6       35.94       33.44      5.86 o 
  -9  -2   6       69.47       61.20      6.31 o 
  -8  -2   6      664.46      653.85     23.35 o 
  -7  -2   6      739.25      696.75     24.11 o 
  -6  -2   6      442.94      415.21     15.28 o 
  -5  -2   6      233.30      226.02      9.60 o 
  -4  -2   6     1371.40     1356.29     35.40 o 
  -3  -2   6     1438.92     1437.68     31.32 o 
  -2  -2   6     1364.99     1545.52     47.03 o 
  -1  -2   6     1768.78     1765.89     31.24 o 
   0  -2   6     1517.28     1351.76     20.80 o 
   1  -2   6     2409.68     2323.32     31.18 o 
   2  -2   6     1016.79     1067.10     19.39 o 
   3  -2   6      260.43      287.39      6.44 o 
   4  -2   6      706.74      681.97     13.30 o 
   5  -2   6       30.24       31.99      2.27 o 
   6  -2   6      127.87      116.00      6.23 o 
   7  -2   6      214.84      205.26      8.86 o 
   8  -2   6      139.39      133.45     10.28 o 
   9  -2   6       16.26       16.49      6.35 o 
 -11  -1   6        6.46        5.45      5.36 o 
 -10  -1   6        0.24       -1.17      4.55 o 
  -9  -1   6       17.76       25.19      5.23 o 
  -8  -1   6      123.45      126.78      7.98 o 
  -7  -1   6      566.12      555.91     20.06 o 
  -6  -1   6     1414.25     1374.39     43.81 o 
  -5  -1   6     2842.18     2899.40     88.47 o 
  -4  -1   6      353.11      319.77      8.37 o 
  -3  -1   6      726.55      786.01     17.93 o 
  -2  -1   6     2238.71     2422.63     52.09 o 
  -1  -1   6     2089.25     2198.29     33.22 o 
   0  -1   6      168.85      145.12      3.68 o 
   1  -1   6      529.61      459.47     34.97 o 
   2  -1   6     1247.34     1141.97     20.67 o 
   3  -1   6      969.27      962.68     17.85 o 
   4  -1   6      454.61      468.65      9.74 o 
   5  -1   6        9.28       15.03      3.18 o 
   6  -1   6        7.86        8.31      3.35 o 
   7  -1   6       33.75       34.77      4.63 o 
   8  -1   6       41.41       38.44      6.72 o 
   9  -1   6       41.56       33.17      7.12 o 
 -11   0   6       71.20       76.93      8.43 o 
 -10   0   6       70.30       62.78      7.30 o 
  -9   0   6        4.00       -0.72      4.06 o 
  -8   0   6       14.00        7.30      3.83 o 
  -7   0   6       36.04       37.68      4.82 o 
  -6   0   6        5.33        7.35      3.11 o 
  -5   0   6      175.74      176.40      8.61 o 
  -4   0   6     1157.56     1200.56     38.53 o 
  -3   0   6     4843.88     5041.32    106.87 o 
  -2   0   6      359.31      303.78      8.21 o 
  -1   0   6       24.83       25.22      3.90 o 
   0   0   6       18.42       17.86      4.69 o 
   1   0   6        0.60        1.34      1.76 o 
   2   0   6       83.10       77.15      4.34 o 
   3   0   6      408.39      400.50      8.27 o 
   4   0   6      383.47      397.04     11.59 o 
   5   0   6      597.09      623.91     16.73 o 
   6   0   6      145.55      147.35     11.54 o 
   7   0   6       17.09       18.47      4.22 o 
   8   0   6        0.38       -0.27      5.41 o 
   9   0   6        0.54        1.94      6.22 o 
 -12   1   6       31.71       26.09      7.30 o 
 -11   1   6        1.29       -1.49      5.32 o 
 -10   1   6       43.07       36.37      6.26 o 
  -9   1   6      177.16      191.36     10.86 o 
  -8   1   6       46.01       46.78      5.99 o 
  -7   1   6       59.52       53.54      5.59 o 
  -6   1   6        1.31        0.72      2.93 o 
  -5   1   6       21.76       22.40      4.06 o 
  -4   1   6       23.89       22.98      3.79 o 
  -3   1   6       68.54       84.01      4.04 o 
  -2   1   6      957.79      991.89     22.76 o 
  -1   1   6     1165.01     1108.23     35.76 o 
   0   1   6      211.93      192.69      6.56 o 
   1   1   6       50.09       58.79      3.74 o 
   2   1   6       19.62       14.55      2.80 o 
   3   1   6        9.12        9.98      2.75 o 
   4   1   6        7.59        6.64      2.72 o 
   5   1   6       42.40       39.40      4.08 o 
   6   1   6      183.29      190.79      8.17 o 
   7   1   6      103.15      112.50      7.26 o 
   8   1   6       31.02       28.35      6.67 o 
 -12   2   6        6.39       11.54      6.31 o 
 -11   2   6       78.36       75.89      8.83 o 
 -10   2   6      111.79      118.62     10.10 o 
  -9   2   6      136.07      134.75      9.51 o 
  -8   2   6        5.26        5.90      4.51 o 
  -7   2   6      184.47      195.23     10.77 o 
  -6   2   6      102.37       98.74      7.30 o 
  -5   2   6       87.31       75.17      6.17 o 
  -4   2   6      177.66      183.20      9.46 o 
  -3   2   6      143.44      132.28      5.15 o 
  -2   2   6     1128.95     1076.23     24.76 o 
  -1   2   6      296.08      294.68      9.70 o 
   0   2   6      274.24      267.63      8.20 o 
   1   2   6      708.52      696.58     22.89 o 
   2   2   6      343.89      355.87     11.04 o 
   3   2   6        6.05        4.32      2.52 o 
   4   2   6       59.73       54.33      4.36 o 
   5   2   6        6.77        7.32      6.67 o 
   6   2   6       13.64       16.14     10.21 o 
   7   2   6        5.20        7.54      3.98 o 
   8   2   6        8.14        6.81      5.77 o 
 -11   3   6        2.82        7.89      6.17 o 
 -10   3   6        6.71        8.70      5.63 o 
  -9   3   6      111.34      135.02     10.28 o 
  -8   3   6      713.84      778.95     28.57 o 
  -7   3   6      260.82      255.40     12.44 o 
  -6   3   6       18.40       18.75      4.55 o 
  -5   3   6       33.69       28.17      4.60 o 
  -4   3   6      180.03      162.70      8.83 o 
  -3   3   6       32.86       28.93      2.96 o 
  -2   3   6      172.71      176.39      7.97 o 
  -1   3   6       54.16       51.57      2.22 o 
   0   3   6      328.72      315.58      9.58 o 
   1   3   6       10.07       12.31      2.65 o 
   2   3   6       32.88       36.42      4.33 o 
   3   3   6       31.95       31.00      3.63 o 
   4   3   6       26.04       14.93      6.51 o 
   5   3   6       11.90        6.11      6.60 o 
   6   3   6        3.00       -0.13      3.64 o 
   7   3   6       11.94        6.53      5.27 o 
 -11   4   6        7.32        3.11      6.35 o 
 -10   4   6        1.45       -2.57      5.05 o 
  -9   4   6       16.46       19.02      5.95 o 
  -8   4   6       74.84       60.75      7.12 o 
  -7   4   6      439.17      466.59     19.02 o 
  -6   4   6     1318.29     1361.28     45.02 o 
  -5   4   6      397.68      369.96     15.77 o 
  -4   4   6       79.19       78.42      6.94 o 
  -3   4   6        0.46        2.70      2.54 o 
  -2   4   6        7.18        8.32      1.52 o 
  -1   4   6      205.99      208.59      5.57 o 
   0   4   6      111.47      103.61      5.45 o 
   1   4   6      622.31      628.74     16.46 o 
   2   4   6      325.20      339.65     17.55 o 
   3   4   6       30.72       34.50      3.98 o 
   4   4   6       60.46       54.73      5.04 o 
   5   4   6       71.98       74.77     13.99 o 
   6   4   6        0.23       -1.48      3.74 o 
   7   4   6        0.13       -6.67      4.87 o 
 -11   5   6        9.07        5.27      6.31 o 
 -10   5   6        0.24       -3.11      5.68 o 
  -9   5   6        1.56       -6.22      5.00 o 
  -8   5   6        0.03       -2.21      4.24 o 
  -7   5   6       16.57       13.61      5.09 o 
  -6   5   6       32.52       28.21      5.54 o 
  -5   5   6      589.38      586.20     22.62 o 
  -4   5   6     1187.65     1215.93     32.91 o 
  -3   5   6      692.29      688.69     13.81 o 
  -2   5   6       36.41       35.22      2.40 o 
  -1   5   6        7.65        9.71      1.67 o 
   0   5   6       33.53       30.50      2.35 o 
   1   5   6        0.66        2.22      2.85 o 
   2   5   6       22.32       20.47      3.67 o 
   3   5   6       81.09       91.81     10.23 o 
   4   5   6      104.35      121.19     13.75 o 
   5   5   6       25.35       28.12      6.22 o 
   6   5   6        7.96        4.51      5.32 o 
 -11   6   6       20.68       20.64      7.48 o 
 -10   6   6      122.94      137.77     11.36 o 
  -9   6   6       56.01       64.72      8.52 o 
  -8   6   6       10.46        3.11      4.87 o 
  -7   6   6       47.06       32.09      5.86 o 
  -6   6   6        0.02        4.82      4.51 o 
  -5   6   6       12.16        8.54      2.61 o 
  -4   6   6       37.52       40.39      3.01 o 
  -3   6   6      452.14      468.18     16.31 o 
  -2   6   6      765.78      763.15     15.22 o 
  -1   6   6      412.09      401.34      9.12 o 
   0   6   6       59.44       61.05      4.91 o 
   1   6   6        4.71        3.36      3.14 o 
   2   6   6       22.65       26.62      4.15 o 
   3   6   6       21.72       28.80      5.86 o 
   4   6   6       29.30       31.50      5.86 o 
   5   6   6       20.07       18.48      5.77 o 
 -10   7   6        0.12       -6.85      5.95 o 
  -9   7   6       40.60       39.52      7.71 o 
  -8   7   6       19.05       26.05      6.76 o 
  -7   7   6       66.36       66.10      5.02 o 
  -6   7   6        3.17        3.27      2.83 o 
  -5   7   6        7.93       11.55      3.54 o 
  -4   7   6        5.53        4.08      2.16 o 
  -3   7   6        0.02        1.14      2.06 o 
  -2   7   6       10.54        8.07      2.21 o 
  -1   7   6      206.34      205.14      6.04 o 
   0   7   6      118.96      107.35      8.70 o 
   1   7   6       38.59       45.20      6.13 o 
   2   7   6       11.30       18.70      5.50 o 
   3   7   6        0.23        2.75      4.64 o 
   4   7   6       10.34       18.30      5.99 o 
  -9   8   6        7.66        0.23      4.55 o 
  -8   8   6       23.16       17.26      5.18 o 
  -7   8   6       19.38       20.55      5.14 o 
  -6   8   6       90.69       97.48      7.98 o 
  -5   8   6       60.12       57.62      8.41 o 
  -4   8   6        1.43        1.71      2.58 o 
  -3   8   6        0.63       -2.59      3.20 o 
  -2   8   6       40.66       43.01      4.06 o 
  -1   8   6       75.45       66.84      7.48 o 
   0   8   6       23.52       16.13      5.50 o 
   1   8   6       76.70       82.52      7.98 o 
   2   8   6      139.19      147.24     10.41 o 
  -8   9   6       23.67       37.00      6.31 o 
  -7   9   6       68.45       74.54      7.57 o 
  -6   9   6       26.90       29.44      4.21 o 
  -5   9   6       33.49       25.15      3.83 o 
  -4   9   6       69.96       63.72      4.75 o 
  -3   9   6       21.92       19.65      3.35 o 
  -2   9   6        2.71        2.30      4.69 o 
  -1   9   6       14.40       12.03      5.68 o 
   0   9   6       44.86       50.61      7.08 o 
  -5  10   6       47.54       47.28      4.72 o 
  -4  10   6       16.29       17.83      3.93 o 
  -3  10   6        1.51       -0.77      5.45 o 
   0 -12   7        0.29       -0.86      4.24 o 
   1 -12   7        1.03       -2.61      4.28 o 
   2 -12   7       33.79       31.05      5.77 o 
   3 -12   7       55.58       49.08      6.72 o 
   0 -11   7        6.80       -1.08      4.24 o 
   1 -11   7      100.12       85.31      7.84 o 
   2 -11   7       93.99       85.90      7.98 o 
   3 -11   7       10.98        9.78      4.42 o 
   4 -11   7       15.24        9.55      4.55 o 
   5 -11   7       47.44       40.16      6.22 o 
   6 -11   7       50.41       34.34      5.77 o 
  -1 -10   7      156.11      158.10     10.19 o 
   0 -10   7      298.36      303.44     14.24 o 
   1 -10   7      230.42      230.45      8.11 o 
   2 -10   7       39.59       43.89      3.54 o 
   3 -10   7       10.05        9.33      3.97 o 
   4 -10   7       82.73       94.64      7.62 o 
   5 -10   7       41.38       39.75      5.81 o 
   6 -10   7        8.83       -0.18      4.06 o 
   7 -10   7        9.80        7.21      4.46 o 
  -6  -9   7      207.07      224.62     10.55 o 
  -5  -9   7      171.80      173.69      8.47 o 
  -4  -9   7      200.69      203.03      8.47 o 
  -3  -9   7      262.07      278.52      9.96 o 
  -2  -9   7      235.60      247.33      8.61 o 
  -1  -9   7      219.32      203.35     11.00 o 
   0  -9   7      108.22      102.24      4.82 o 
   1  -9   7      296.51      302.68      8.90 o 
   2  -9   7      499.34      482.14     12.59 o 
   3  -9   7      291.02      285.58      8.84 o 
   4  -9   7       86.07       87.44      7.55 o 
   5  -9   7      167.37      182.75     10.28 o 
   6  -9   7       57.90       67.51      6.67 o 
   7  -9   7        5.17        1.40      3.97 o 
  -7  -8   7       39.96       42.27      5.77 o 
  -6  -8   7        3.06       -2.39      3.38 o 
  -5  -8   7       24.32       23.53      3.79 o 
  -4  -8   7      140.92      147.60      6.81 o 
  -3  -8   7       85.86       88.29      4.82 o 
  -2  -8   7      212.12      219.48      8.02 o 
  -1  -8   7      515.55      539.18     13.06 o 
   0  -8   7     1395.63     1365.82     35.22 o 
   1  -8   7      204.85      225.36      7.20 o 
   2  -8   7       21.88       20.14      2.77 o 
   3  -8   7      336.48      333.31      9.72 o 
   4  -8   7      320.98      317.80      9.69 o 
   5  -8   7       28.77       27.02      3.59 o 
   6  -8   7       15.83       18.75      4.37 o 
   7  -8   7       10.95       12.21      4.15 o 
   8  -8   7       18.43       19.33      4.55 o 
  -8  -7   7       15.22       10.77      4.82 o 
  -7  -7   7       23.88       32.13      4.96 o 
  -6  -7   7      183.09      186.04      9.15 o 
  -5  -7   7      176.29      173.06      8.02 o 
  -4  -7   7        1.45       -0.81      2.30 o 
  -3  -7   7      500.65      476.23     15.73 o 
  -2  -7   7        1.28        1.58      2.03 o 
  -1  -7   7       83.57       89.90      2.93 o 
   0  -7   7      354.60      355.12      7.38 o 
   1  -7   7      948.44      954.06     17.61 o 
   2  -7   7     1363.36     1375.18     44.10 o 
   3  -7   7      663.17      707.57     17.25 o 
   4  -7   7       12.74       10.69      2.66 o 
   5  -7   7      443.98      413.18     11.70 o 
   6  -7   7      391.52      383.92     11.40 o 
   7  -7   7       77.94       78.55      6.53 o 
   8  -7   7        0.29        3.11      3.70 o 
  -9  -6   7       11.02        9.06      5.09 o 
  -8  -6   7       85.27       83.24      7.21 o 
  -7  -6   7        4.63        4.37      3.70 o 
  -6  -6   7        5.53        1.17      2.93 o 
  -5  -6   7        9.06        5.45      2.79 o 
  -4  -6   7       16.29       16.63      2.93 o 
  -3  -6   7      165.38      152.69      6.67 o 
  -2  -6   7       30.07       32.90      3.06 o 
  -1  -6   7        2.40        2.71      1.14 o 
   0  -6   7      159.55      166.31      4.23 o 
   1  -6   7       86.96       94.88      6.88 o 
   2  -6   7      142.10      152.01      4.35 o 
   3  -6   7      335.41      323.49      9.18 o 
   4  -6   7      377.36      387.38      8.41 o 
   5  -6   7      425.96      440.60     12.16 o 
   6  -6   7       40.56       29.47      3.45 o 
   7  -6   7       44.21       35.50      3.78 o 
   8  -6   7       31.39       33.62      4.78 o 
   9  -6   7        6.63        7.93      4.15 o 
 -10  -5   7       69.58       67.92      7.62 o 
  -9  -5   7      237.48      240.30     12.39 o 
  -8  -5   7      124.97      114.52      7.84 o 
  -7  -5   7       41.91       44.80      4.87 o 
  -6  -5   7       58.76       46.96      4.51 o 
  -5  -5   7      118.44      106.00      5.99 o 
  -4  -5   7       63.97       57.19      4.51 o 
  -3  -5   7      267.36      239.45      9.28 o 
  -2  -5   7      463.29      485.00     11.42 o 
  -1  -5   7      170.84      165.66      7.23 o 
   0  -5   7       40.42       34.25      2.02 o 
   1  -5   7        0.88        1.91      1.18 o 
   2  -5   7       34.73       37.07      1.75 o 
   3  -5   7        0.13       -1.18      1.23 o 
   4  -5   7      359.29      373.71      8.23 o 
   5  -5   7      275.77      284.21      7.07 o 
   6  -5   7      336.93      347.49      8.32 o 
   7  -5   7       57.59       62.57      3.63 o 
   8  -5   7        0.44       -2.39      3.15 o 
   9  -5   7       19.00       10.37      4.01 o 
 -10  -4   7       42.04       50.66      6.90 o 
  -9  -4   7        0.54        1.22      4.28 o 
  -8  -4   7       23.91       20.73      4.51 o 
  -7  -4   7      261.70      241.61     10.73 o 
  -6  -4   7       88.30       88.56      5.90 o 
  -5  -4   7       12.16       13.95      1.83 o 
  -4  -4   7      131.53      145.75      5.70 o 
  -3  -4   7      767.81      809.42     26.14 o 
  -2  -4   7      445.67      490.48     11.73 o 
  -1  -4   7        7.69       17.13      1.87 o 
   0  -4   7      510.80      538.39      8.50 o 
   1  -4   7      385.69      378.94      6.66 o 
   2  -4   7       37.73       31.14      2.02 o 
   3  -4   7       10.65        6.86      1.54 o 
   4  -4   7       84.98       83.33      3.46 o 
   5  -4   7       65.28       62.48      3.23 o 
   6  -4   7       40.31       31.58      2.62 o 
   7  -4   7        8.40        6.28      2.24 o 
   8  -4   7       40.49       40.04      5.41 o 
   9  -4   7       36.45       45.11      7.48 o 
 -11  -3   7       22.46       25.87      6.58 o 
 -10  -3   7       17.06       25.96      5.99 o 
  -9  -3   7      371.75      349.37     15.28 o 
  -8  -3   7      322.36      309.39     13.39 o 
  -7  -3   7        0.08       -0.86      3.15 o 
  -6  -3   7      583.84      563.72     13.53 o 
  -5  -3   7      403.21      391.04      9.74 o 
  -4  -3   7      366.58      368.14      9.17 o 
  -3  -3   7      474.17      485.62     11.56 o 
  -2  -3   7      371.01      341.10      8.19 o 
  -1  -3   7     1428.57     1384.37     35.61 o 
   0  -3   7      804.14      795.91     14.94 o 
   1  -3   7       60.00       59.95      2.42 o 
   2  -3   7      533.68      548.86     10.84 o 
   3  -3   7     1412.63     1453.46     26.28 o 
   4  -3   7      152.61      150.89      4.52 o 
   5  -3   7        0.77        0.35      1.79 o 
   6  -3   7        1.30       -2.28      1.76 o 
   7  -3   7        0.80        2.24      2.19 o 
   8  -3   7        0.10        0.97      3.68 o 
   9  -3   7        0.23       -7.57      5.36 o 
 -11  -2   7       54.59       63.46      8.07 o 
 -10  -2   7       36.54       36.01      6.04 o 
  -9  -2   7       33.41       35.24      5.72 o 
  -8  -2   7      177.17      152.87      8.79 o 
  -7  -2   7      565.15      538.43     19.60 o 
  -6  -2   7     1049.05      961.07     31.59 o 
  -5  -2   7      524.40      519.47     12.63 o 
  -4  -2   7       20.87       23.34      2.10 o 
  -3  -2   7      183.88      178.75      5.54 o 
  -2  -2   7     1429.43     1567.68     34.36 o 
  -1  -2   7      527.63      491.66      9.88 o 
   0  -2   7     1674.78     1714.19     82.67 o 
   1  -2   7     2332.38     2265.56     43.58 o 
   2  -2   7     1485.81     1487.03     26.72 o 
   3  -2   7        0.69       -0.66      1.34 o 
   4  -2   7      247.96      255.47      6.23 o 
   5  -2   7       97.80      101.16      4.40 o 
   6  -2   7       40.05       42.71      3.52 o 
   7  -2   7        0.78       -1.15      3.92 o 
   8  -2   7        6.27        6.47      6.51 o 
   9  -2   7        4.94        4.19      6.22 o 
 -11  -1   7       38.06       29.79      6.94 o 
 -10  -1   7       16.03       21.23      5.50 o 
  -9  -1   7      101.72       92.25      7.66 o 
  -8  -1   7      342.25      334.27     14.47 o 
  -7  -1   7      395.06      410.07     16.04 o 
  -6  -1   7      684.03      643.57     22.71 o 
  -5  -1   7     2137.88     2099.29     57.91 o 
  -4  -1   7     1716.19     1603.77     35.29 o 
  -3  -1   7      171.57      148.92      5.18 o 
  -2  -1   7       12.52       16.79      2.15 o 
  -1  -1   7      158.21      153.54      3.98 o 
   0  -1   7      306.15      284.02      9.62 o 
   1  -1   7      601.35      607.26     15.23 o 
   2  -1   7     1255.19     1210.32     22.06 o 
   3  -1   7     1383.79     1335.72     26.27 o 
   4  -1   7      385.20      406.38      8.81 o 
   5  -1   7        8.94       14.08      1.96 o 
   6  -1   7       33.12       30.43      4.37 o 
   7  -1   7       95.39       93.13      6.83 o 
   8  -1   7       12.38       16.09      4.71 o 
 -11   0   7       31.43       25.64      6.76 o 
 -10   0   7      223.63      227.95     12.84 o 
  -9   0   7      127.65      122.54      8.92 o 
  -8   0   7       40.94       47.05      5.86 o 
  -7   0   7       10.16        5.36      3.74 o 
  -6   0   7       13.89       15.55      4.01 o 
  -5   0   7      152.46      157.38      8.52 o 
  -4   0   7     1136.45     1201.29     49.98 o 
  -3   0   7     4287.31     4185.20    115.33 o 
  -2   0   7     1913.50     1694.01     37.53 o 
  -1   0   7      949.81      915.95     16.87 o 
   0   0   7      125.15      129.13      5.26 o 
   1   0   7       15.15       15.09      2.66 o 
   2   0   7      358.95      335.29     10.05 o 
   3   0   7        7.57        1.62      2.56 o 
   4   0   7      180.62      167.28      8.36 o 
   5   0   7      534.11      507.24     14.65 o 
   6   0   7      175.97      188.39      8.58 o 
   7   0   7        9.25       14.22      4.71 o 
   8   0   7        0.24       -0.85      4.14 o 
 -11   1   7       35.36       36.73      7.03 o 
 -10   1   7        0.08       -2.12      4.64 o 
  -9   1   7      157.34      168.15     10.95 o 
  -8   1   7      298.19      319.31     14.47 o 
  -7   1   7      542.08      546.90     20.78 o 
  -6   1   7       41.59       37.54      5.27 o 
  -5   1   7        1.15       -2.48      2.93 o 
  -4   1   7       65.45       64.75      3.76 o 
  -3   1   7      193.28      183.66      6.21 o 
  -2   1   7      549.29      516.03     13.26 o 
  -1   1   7     1839.23     1812.38     40.44 o 
   0   1   7     1242.38     1211.30     28.05 o 
   1   1   7      229.68      228.95      7.91 o 
   2   1   7        5.47        0.35      3.04 o 
   3   1   7        0.36       -2.07      2.53 o 
   4   1   7        1.71       -0.22      2.92 o 
   5   1   7        3.83        4.18      3.51 o 
   6   1   7       61.23       52.29      8.16 o 
   7   1   7      101.55      108.84      7.51 o 
   8   1   7       38.51       37.77      7.75 o 
 -11   2   7        3.14       -2.30      5.72 o 
 -10   2   7       55.92       65.93      8.11 o 
  -9   2   7      316.50      327.19     15.82 o 
  -8   2   7       39.54       49.57      6.67 o 
  -7   2   7       27.32       16.04      4.87 o 
  -6   2   7      285.45      291.50     13.34 o 
  -5   2   7      707.44      773.14     27.27 o 
  -4   2   7       69.11       61.17      3.97 o 
  -3   2   7      118.81      109.35      5.07 o 
  -2   2   7      343.63      313.96      9.29 o 
  -1   2   7      316.88      333.50      7.41 o 
   0   2   7      164.48      153.36      6.18 o 
   1   2   7      763.91      723.10     22.44 o 
   2   2   7      427.38      428.85     25.96 o 
   3   2   7      162.37      167.46      7.18 o 
   4   2   7       51.84       43.35      4.42 o 
   5   2   7        9.38        5.14      3.58 o 
   6   2   7        4.95        4.78      3.92 o 
   7   2   7        5.57        4.27      4.32 o 
 -11   3   7        0.72        3.47      5.86 o 
 -10   3   7        2.09        0.77      5.45 o 
  -9   3   7       27.64       30.24      6.62 o 
  -8   3   7      280.75      296.46     14.42 o 
  -7   3   7      395.09      389.84     16.90 o 
  -6   3   7      145.69      156.88     10.19 o 
  -5   3   7       43.33       41.19      5.72 o 
  -4   3   7      228.69      223.34      7.52 o 
  -3   3   7       52.36       36.66      3.39 o 
  -2   3   7       12.45       11.30      1.63 o 
  -1   3   7        2.36       -0.13      2.00 o 
   0   3   7      192.01      180.06      7.08 o 
   1   3   7      137.43      156.80      8.99 o 
   2   3   7        9.60        7.38      3.58 o 
   3   3   7        1.21       -0.13      2.85 o 
   4   3   7      116.26      120.42      6.90 o 
   5   3   7       32.36       32.49     10.59 o 
   6   3   7       14.15       17.49      4.53 o 
 -11   4   7       20.09       17.35      7.30 o 
 -10   4   7        4.42       -6.44      5.50 o 
  -9   4   7        2.20       -0.09      4.87 o 
  -8   4   7        0.54       -0.90      4.51 o 
  -7   4   7      153.42      158.10     10.91 o 
  -6   4   7      570.08      541.27     21.45 o 
  -5   4   7      466.62      426.16     17.80 o 
  -4   4   7      364.69      367.98     10.96 o 
  -3   4   7       26.13       32.90      2.33 o 
  -2   4   7        2.42        1.41      1.32 o 
  -1   4   7       30.21       30.38      2.09 o 
   0   4   7        4.80        6.14      2.76 o 
   1   4   7       59.52       60.16      4.65 o 
   2   4   7      332.00      342.79     22.49 o 
   3   4   7      125.62      132.67      7.11 o 
   4   4   7       10.01       14.03      4.03 o 
   5   4   7        9.45       12.21      4.18 o 
   6   4   7       11.53        6.53      5.86 o 
 -11   5   7       73.41       93.07     10.77 o 
 -10   5   7      143.12      167.20     12.98 o 
  -9   5   7       40.23       45.25      7.44 o 
  -8   5   7        6.93        3.74      5.50 o 
  -7   5   7       17.43       13.97      5.23 o 
  -6   5   7       19.25       15.32      5.23 o 
  -5   5   7      104.20       96.21      6.02 o 
  -4   5   7      444.31      447.10      9.96 o 
  -3   5   7      270.76      291.22      7.26 o 
  -2   5   7       31.67       35.62      2.44 o 
  -1   5   7        2.01        0.64      1.46 o 
   0   5   7        0.03       -0.09      2.78 o 
   1   5   7       68.47       57.51      5.09 o 
   2   5   7      133.61      123.11      6.66 o 
   3   5   7       27.23       23.61      5.43 o 
   4   5   7       69.23       90.23      8.54 o 
   5   5   7       64.76       65.35      7.98 o 
 -10   6   7       77.68       70.31      9.78 o 
  -9   6   7      195.78      238.23     14.96 o 
  -8   6   7      303.27      304.97     15.82 o 
  -7   6   7       13.99       18.39      6.08 o 
  -6   6   7        9.50        5.86      5.27 o 
  -5   6   7       12.37       16.56      2.60 o 
  -4   6   7        1.38        2.53      2.08 o 
  -3   6   7      106.46      101.67      4.35 o 
  -2   6   7      234.32      238.87      6.51 o 
  -1   6   7      320.78      330.22      8.01 o 
   0   6   7       78.76       82.89      5.75 o 
   1   6   7        1.39        1.00      3.21 o 
   2   6   7        3.83        5.99      4.60 o 
   3   6   7        0.75        6.81      5.23 o 
   4   6   7        6.19       11.00      5.59 o 
  -9   7   7        0.33       -2.07      5.99 o 
  -8   7   7       35.68       36.28      7.53 o 
  -7   7   7      254.09      259.06      9.44 o 
  -6   7   7      172.88      179.75      7.81 o 
  -5   7   7       52.29       44.95      3.51 o 
  -4   7   7       11.74        6.44      2.36 o 
  -3   7   7        3.50        3.33      2.43 o 
  -2   7   7        0.01        0.22      2.21 o 
  -1   7   7       13.53       17.53      5.27 o 
   0   7   7        1.48       10.73      5.14 o 
   1   7   7       39.95       37.50      6.49 o 
   2   7   7       16.80       29.97      6.17 o 
   3   7   7        1.74        7.44      5.23 o 
  -8   8   7        3.51        2.34      4.60 o 
  -7   8   7        0.04       -0.32      4.10 o 
  -6   8   7       65.11       63.81      5.02 o 
  -5   8   7      120.90      120.22      6.09 o 
  -4   8   7       78.42       67.68      4.62 o 
  -3   8   7       16.16       13.43      3.07 o 
  -2   8   7       12.74       12.12      5.36 o 
  -1   8   7       25.19       20.55      6.04 o 
   0   8   7        0.12        2.93      5.23 o 
   1   8   7       17.98       18.43      5.72 o 
  -6   9   7       23.61       20.23      3.95 o 
  -5   9   7        3.74       -3.29      2.97 o 
  -4   9   7       25.98       25.46      6.81 o 
  -3   9   7       54.62       40.88      7.30 o 
  -2   9   7        5.60        1.13      5.68 o 
  -1   9   7        3.86        4.06      5.68 o 
   0 -12   8       73.07       67.83      8.02 o 
   1 -12   8       36.02       29.97      5.99 o 
   2 -12   8       18.10       11.45      5.00 o 
   0 -11   8       17.22       18.61      4.96 o 
   1 -11   8        0.89        1.49      4.06 o 
   2 -11   8        8.82        8.65      4.33 o 
   3 -11   8        1.07       -1.94      3.88 o 
   4 -11   8        1.93       -4.82      3.65 o 
   5 -11   8        6.22        5.32      4.33 o 
   0 -10   8      267.44      279.15     13.39 o 
   1 -10   8      238.89      250.33      8.07 o 
   2 -10   8        2.98        3.75      2.52 o 
   3 -10   8       13.93        7.74      2.90 o 
   4 -10   8        1.10       -1.80      3.06 o 
   5 -10   8       18.97       15.23      4.87 o 
   6 -10   8       15.22        8.70      4.46 o 
  -6  -9   8      109.06      117.13      7.75 o 
  -5  -9   8      222.12      222.55      9.91 o 
  -4  -9   8      260.01      266.85     10.55 o 
  -3  -9   8      169.11      185.00      7.84 o 
  -2  -9   8      170.30      179.91      7.44 o 
  -1  -9   8      786.21      798.42     25.64 o 
   0  -9   8      417.82      405.99     11.07 o 
   1  -9   8        0.21       -3.34      2.23 o 
   2  -9   8      139.30      146.07      6.26 o 
   3  -9   8      133.78      144.72      6.47 o 
   4  -9   8       71.08       71.24      4.84 o 
   5  -9   8       48.64       44.89      4.28 o 
   6  -9   8       19.62       17.35      4.64 o 
   7  -9   8       11.56        9.87      4.60 o 
  -7  -8   8      209.49      219.84     10.95 o 
  -6  -8   8      300.79      297.63     12.48 o 
  -5  -8   8        3.01        2.93      3.24 o 
  -4  -8   8      152.70      179.19      8.25 o 
  -3  -8   8      404.16      407.19     14.20 o 
  -2  -8   8      419.82      412.46     14.15 o 
  -1  -8   8      358.57      376.45     13.48 o 
   0  -8   8      308.21      320.73      9.22 o 
   1  -8   8      169.04      174.03      6.51 o 
   2  -8   8      168.44      179.86      6.88 o 
   3  -8   8       21.05       17.88      3.04 o 
   4  -8   8        4.10       -3.40      2.71 o 
   5  -8   8        0.61       -2.44      2.72 o 
   6  -8   8        3.76        4.26      3.08 o 
   7  -8   8       27.44       27.04      4.82 o 
  -8  -7   8        7.32        7.30      4.78 o 
  -7  -7   8       37.23       37.90      5.23 o 
  -6  -7   8      415.80      455.10     16.77 o 
  -5  -7   8      960.12      970.63     31.32 o 
  -4  -7   8      500.61      490.25     16.99 o 
  -3  -7   8        1.14        1.67      2.61 o 
  -2  -7   8       15.60       11.31      2.88 o 
  -1  -7   8      938.00      954.45     30.56 o 
   0  -7   8      574.72      570.58     14.23 o 
   1  -7   8      320.02      312.82      9.14 o 
   2  -7   8      237.22      255.13      8.19 o 
   3  -7   8      535.76      528.45     18.37 o 
   4  -7   8      162.97      158.07      6.55 o 
   5  -7   8        0.93       -1.78      2.73 o 
   6  -7   8        1.26        4.51      3.00 o 
   7  -7   8        3.31        7.04      3.20 o 
   8  -7   8        1.52        2.16      3.92 o 
  -9  -6   8        2.30       -2.93      4.78 o 
  -8  -6   8        4.31        4.55      4.37 o 
  -7  -6   8        8.46        9.69      4.01 o 
  -6  -6   8       12.47        8.25      3.43 o 
  -5  -6   8        0.92        1.22      2.84 o 
  -4  -6   8      355.93      348.06     13.02 o 
  -3  -6   8     1516.00     1645.29     50.93 o 
  -2  -6   8     1524.85     1507.79     46.78 o 
  -1  -6   8        6.59        5.54      1.78 o 
   0  -6   8      703.80      697.25     18.40 o 
   1  -6   8      758.31      752.43     14.44 o 
   2  -6   8      207.93      204.33      7.04 o 
   3  -6   8        2.86       -3.34      2.22 o 
   4  -6   8       12.71        6.85      2.73 o 
   5  -6   8       78.27       77.97      4.85 o 
   6  -6   8       52.43       61.04      4.45 o 
   7  -6   8       43.89       51.98      4.52 o 
   8  -6   8        6.92       13.39      4.28 o 
  -9  -5   8       64.02       63.50      6.94 o 
  -8  -5   8      188.38      174.91     10.05 o 
  -7  -5   8       57.41       51.65      5.50 o 
  -6  -5   8       13.15        7.62      3.43 o 
  -5  -5   8      149.29      133.04      7.21 o 
  -4  -5   8      156.50      156.34      7.75 o 
  -3  -5   8       14.16        8.34      3.20 o 
  -2  -5   8      648.93      662.51     15.56 o 
  -1  -5   8     1303.75     1319.43     63.12 o 
   0  -5   8      921.43      916.29     17.13 o 
   1  -5   8       76.64       77.03      3.18 o 
   2  -5   8       34.21       33.66      3.69 o 
   3  -5   8      361.17      339.26      7.60 o 
   4  -5   8      225.64      227.63      6.04 o 
   5  -5   8       31.23       27.59      3.17 o 
   6  -5   8        4.15        2.07      2.53 o 
   7  -5   8       39.88       43.54      4.09 o 
   8  -5   8       23.15       21.54      7.21 o 
 -10  -4   8       20.11       12.80      5.54 o 
  -9  -4   8       62.04       53.00      6.49 o 
  -8  -4   8       12.24        6.72      4.06 o 
  -7  -4   8       35.89       34.48      4.87 o 
  -6  -4   8       51.25       43.99      4.73 o 
  -5  -4   8       17.65       22.75      5.50 o 
  -4  -4   8        8.34       10.46      3.15 o 
  -3  -4   8      142.31      154.47      4.44 o 
  -2  -4   8       28.93       28.09      2.55 o 
  -1  -4   8        0.05        0.56      0.93 o 
   0  -4   8      135.47      143.63      3.91 o 
   1  -4   8      325.62      313.69      6.82 o 
   2  -4   8       79.70       75.24      3.99 o 
   3  -4   8       68.32       77.73      5.25 o 
   4  -4   8      109.51       96.55      5.59 o 
   5  -4   8        1.13        0.26      1.79 o 
   6  -4   8       10.88        7.47      2.20 o 
   7  -4   8        0.35       -1.67      2.21 o 
   8  -4   8        6.57        2.66      6.94 o 
 -10  -3   8       13.02        9.73      5.50 o 
  -9  -3   8      188.47      184.06     10.73 o 
  -8  -3   8      212.34      205.24     10.59 o 
  -7  -3   8       63.78       55.30      3.48 o 
  -6  -3   8       60.90       57.50      3.35 o 
  -5  -3   8        4.43        1.19      1.61 o 
  -4  -3   8      569.01      596.76     14.27 o 
  -3  -3   8       26.90       25.06      2.13 o 
  -2  -3   8       10.54       13.93      1.52 o 
  -1  -3   8       79.81       66.20      7.93 o 
   0  -3   8      584.66      550.73     19.94 o 
   1  -3   8      230.79      212.98      5.21 o 
   2  -3   8      234.27      227.02      5.64 o 
   3  -3   8      265.39      256.09      6.25 o 
   4  -3   8      263.71      275.48      8.07 o 
   5  -3   8        6.04        6.27      1.87 o 
   6  -3   8        1.74        2.73      2.56 o 
   7  -3   8        2.85       -2.83      3.37 o 
   8  -3   8        0.63       -1.22      4.16 o 
 -11  -2   8       11.85        6.67      5.77 o 
 -10  -2   8        9.81       15.23      5.63 o 
  -9  -2   8       15.16       15.77      4.69 o 
  -8  -2   8       10.58        6.04      4.15 o 
  -7  -2   8      151.03      140.60      5.58 o 
  -6  -2   8     1028.25      987.15     22.72 o 
  -5  -2   8     1428.75     1377.30     30.76 o 
  -4  -2   8      295.48      307.41     10.77 o 
  -3  -2   8       91.42      106.41      5.57 o 
  -2  -2   8      436.60      465.78     23.41 o 
  -1  -2   8       40.36       31.43      3.72 o 
   0  -2   8        3.79        1.48      3.31 o 
   1  -2   8       87.03       69.75      4.20 o 
   2  -2   8      975.37      909.03     17.11 o 
   3  -2   8        2.31       -0.03      1.52 o 
   4  -2   8      141.74      130.86      4.22 o 
   5  -2   8       10.09        3.67      3.16 o 
   6  -2   8       31.59       29.02      4.49 o 
   7  -2   8       19.55       20.99      6.26 o 
   8  -2   8        5.36        0.64      4.47 o 
 -11  -1   8      178.99      201.23     12.93 o 
 -10  -1   8       49.68       54.98      7.35 o 
  -9  -1   8       63.33       59.81      6.94 o 
  -8  -1   8      349.79      341.66     15.01 o 
  -7  -1   8       56.16       61.11      5.95 o 
  -6  -1   8       49.74       41.66      3.24 o 
  -5  -1   8      727.63      698.76     16.85 o 
  -4  -1   8     1197.09     1156.49     30.56 o 
  -3  -1   8     1435.99     1316.02     29.69 o 
  -2  -1   8      465.07      449.75     11.81 o 
  -1  -1   8       55.39       60.61      2.66 o 
   0  -1   8       80.68       80.33      4.61 o 
   1  -1   8      630.59      628.82     25.01 o 
   2  -1   8       67.82       58.12      6.15 o 
   3  -1   8      348.01      321.46     10.37 o 
   4  -1   8      259.60      234.91      9.01 o 
   5  -1   8       49.30       56.06      5.04 o 
   6  -1   8        1.10       -3.76      3.45 o 
   7  -1   8       13.81        8.68      6.35 o 
   8  -1   8        8.48        6.20      4.67 o 
 -11   0   8       52.87       48.54      7.75 o 
 -10   0   8      283.38      267.43     14.20 o 
  -9   0   8      242.49      227.23     12.21 o 
  -8   0   8       63.00       67.69      7.12 o 
  -7   0   8        8.66        6.26      4.28 o 
  -6   0   8       13.62       13.79      2.65 o 
  -5   0   8        0.09        0.58      2.13 o 
  -4   0   8      145.52      156.36      5.82 o 
  -3   0   8      355.55      352.36      9.85 o 
  -2   0   8     1770.16     1631.65     36.68 o 
  -1   0   8     2197.14     2090.80     36.92 o 
   0   0   8     1205.60     1207.09     28.11 o 
   1   0   8      126.29      146.51      6.46 o 
   2   0   8       70.96       69.16      4.70 o 
   3   0   8        4.07       -2.10      2.93 o 
   4   0   8       66.63       63.83      5.18 o 
   5   0   8      143.13      124.37      7.35 o 
   6   0   8      139.40      127.54      7.50 o 
   7   0   8       22.66       23.78      5.07 o 
 -11   1   8        0.65        0.23      5.90 o 
 -10   1   8       53.29       51.65      7.48 o 
  -9   1   8      333.91      321.92     15.32 o 
  -8   1   8      543.40      493.22     20.10 o 
  -7   1   8      636.27      659.30     24.65 o 
  -6   1   8       41.78       39.52      5.86 o 
  -5   1   8      193.60      186.05      7.59 o 
  -4   1   8       54.25       49.66      3.75 o 
  -3   1   8       16.08        8.00      2.47 o 
  -2   1   8       57.37       43.46      3.61 o 
  -1   1   8      185.69      174.72      6.74 o 
   0   1   8     1411.98     1426.43     33.01 o 
   1   1   8     1068.34     1041.30     25.13 o 
   2   1   8      497.97      498.71     14.05 o 
   3   1   8       63.82       72.81     10.52 o 
   4   1   8        4.68        0.66      3.38 o 
   5   1   8       26.37       20.39      4.51 o 
   6   1   8       25.12       22.67      5.18 o 
   7   1   8       30.40       23.69      5.31 o 
 -11   2   8       14.67       15.50      6.40 o 
 -10   2   8       22.86       21.86      6.62 o 
  -9   2   8       34.24       34.25      6.81 o 
  -8   2   8        1.38       -5.23      4.24 o 
  -7   2   8      120.27      133.40      9.37 o 
  -6   2   8      536.80      533.74     21.09 o 
  -5   2   8      827.47      823.74     20.22 o 
  -4   2   8        5.39        0.84      2.50 o 
  -3   2   8        5.74        0.15      2.93 o 
  -2   2   8      148.01      135.76      6.13 o 
  -1   2   8      473.42      487.35     13.47 o 
   0   2   8       12.03       11.43      2.87 o 
   1   2   8       12.26       14.26      3.09 o 
   2   2   8      261.10      248.04      9.07 o 
   3   2   8      586.58      537.09     15.34 o 
   4   2   8      130.20      134.53      7.33 o 
   5   2   8       24.64       22.50      4.49 o 
   6   2   8        9.66       14.65      4.66 o 
 -11   3   8       38.53       34.03      7.89 o 
 -10   3   8       13.45       15.68      6.13 o 
  -9   3   8       23.04       27.27      6.62 o 
  -8   3   8       18.30       16.13      5.72 o 
  -7   3   8       69.71       76.84      8.11 o 
  -6   3   8       12.41        9.64      4.69 o 
  -5   3   8       28.38       25.18      3.54 o 
  -4   3   8      164.41      168.50      6.96 o 
  -3   3   8      174.90      169.92      6.95 o 
  -2   3   8       30.58       30.24      1.98 o 
  -1   3   8        3.78        4.89      2.80 o 
   0   3   8       51.61       47.06      4.32 o 
   1   3   8      216.79      225.03     16.79 o 
   2   3   8       64.26       69.61      5.37 o 
   3   3   8        4.62        5.16      3.56 o 
   4   3   8      129.09      116.67      7.18 o 
   5   3   8       83.97       85.74      6.58 o 
   6   3   8        8.59       13.90      4.94 o 
 -11   4   8       59.43       62.10      9.60 o 
 -10   4   8        0.04       -1.89      6.08 o 
  -9   4   8        2.60       -0.54      5.59 o 
  -8   4   8        0.74        0.32      4.87 o 
  -7   4   8        8.89        9.69      5.18 o 
  -6   4   8       19.18       20.39      3.81 o 
  -5   4   8      199.43      190.19      7.68 o 
  -4   4   8      457.40      431.82     32.29 o 
  -3   4   8      277.38      266.38      6.74 o 
  -2   4   8       13.03        8.79      2.61 o 
  -1   4   8       93.26       98.65      6.13 o 
   0   4   8       34.40       36.53      4.07 o 
   1   4   8       38.33       40.71      5.21 o 
   2   4   8      175.51      162.81      7.66 o 
   3   4   8       60.25       68.32      5.56 o 
   4   4   8       12.29       11.59      4.13 o 
   5   4   8        0.09        1.61      8.00 o 
 -10   5   8      134.92      179.05     13.25 o 
  -9   5   8       50.34       56.47      8.74 o 
  -8   5   8        4.53       -0.50      5.59 o 
  -7   5   8        1.64       11.49      5.45 o 
  -6   5   8       22.70       20.41      3.89 o 
  -5   5   8       59.75       59.34      7.68 o 
  -4   5   8       17.95       15.60      2.45 o 
  -3   5   8      125.02      135.12      4.73 o 
  -2   5   8      340.95      353.73      8.36 o 
  -1   5   8       88.19       98.32      7.75 o 
   0   5   8        9.17       10.40      3.62 o 
   1   5   8        2.49        2.58      3.35 o 
   2   5   8        1.87        3.80      3.71 o 
   3   5   8       14.98       20.84      9.46 o 
   4   5   8       30.22       26.91      6.08 o 
 -10   6   8       11.42       10.19      7.39 o 
  -9   6   8      133.67      140.70     12.03 o 
  -8   6   8      203.43      215.74     14.47 o 
  -7   6   8       37.67       32.94      7.35 o 
  -6   6   8       25.21       31.39      3.20 o 
  -5   6   8       54.79       61.45      7.39 o 
  -4   6   8      171.82      178.29      7.73 o 
  -3   6   8       24.45       20.85      3.01 o 
  -2   6   8       11.77       11.30      3.90 o 
  -1   6   8      225.16      241.94      9.61 o 
   0   6   8      329.67      319.48     11.38 o 
   1   6   8       76.68       74.29      9.78 o 
   2   6   8        0.06        3.74      4.96 o 
   3   6   8        7.62        6.58      5.45 o 
  -9   7   8       19.80        9.19      7.21 o 
  -8   7   8       12.43        3.08      3.68 o 
  -7   7   8       96.19      105.02      5.33 o 
  -6   7   8      137.50      157.32      6.01 o 
  -5   7   8       43.58       50.29      3.69 o 
  -4   7   8        0.74        0.95      2.27 o 
  -3   7   8       16.06       16.79      4.28 o 
  -2   7   8       55.47       48.85      7.44 o 
  -1   7   8       81.73       70.35      8.02 o 
   0   7   8       18.56       14.74      5.81 o 
   1   7   8       65.69       73.91      8.20 o 
  -7   8   8       21.09       32.79      4.34 o 
  -6   8   8        0.59        0.44      3.20 o 
  -5   8   8       55.70       58.06      4.62 o 
  -4   8   8       89.30       94.10      9.19 o 
  -3   8   8       40.13       45.79      7.44 o 
  -2   8   8       13.19       15.46      6.53 o 
  -1   8   8       14.79       14.47      6.26 o 
   0 -11   9       30.65       24.56      5.41 o 
   1 -11   9        1.42       -1.89      4.19 o 
   2 -11   9       13.06       16.18      5.05 o 
   3 -11   9       11.65       11.01      3.33 o 
   4 -11   9        3.54       -2.70      4.24 o 
   0 -10   9       56.21       56.70      6.67 o 
   1 -10   9       53.94       62.90     14.80 o 
   2 -10   9        2.81        9.02      3.94 o 
   3 -10   9        1.36       -1.23      2.66 o 
   4 -10   9        0.30       -1.58      2.83 o 
   5 -10   9        1.88        3.80      3.17 o 
  -6  -9   9        1.20        3.65      4.24 o 
  -5  -9   9      135.15      159.41      8.79 o 
  -4  -9   9      238.39      253.01     10.64 o 
  -3  -9   9      106.57      104.56      6.44 o 
  -2  -9   9       65.01       64.22      5.27 o 
  -1  -9   9      348.03      354.19     13.70 o 
   0  -9   9      303.62      289.06     11.42 o 
   1  -9   9       77.38       77.53      7.93 o 
   2  -9   9       16.62       10.92      6.13 o 
   3  -9   9       50.89       61.17      5.27 o 
   4  -9   9      106.00      108.72      6.24 o 
   5  -9   9       11.65        9.33      3.29 o 
   6  -9   9        0.16        1.59      3.49 o 
  -7  -8   9      161.26      170.40     10.14 o 
  -6  -8   9      350.09      381.32     15.23 o 
  -5  -8   9      164.61      170.00      8.88 o 
  -4  -8   9       20.73       19.42      3.74 o 
  -3  -8   9       71.33       68.28      5.14 o 
  -2  -8   9      194.45      204.07      9.15 o 
  -1  -8   9      179.26      193.88      9.37 o 
   0  -8   9       74.11       85.74      4.91 o 
   1  -8   9      224.96      235.39     11.27 o 
   2  -8   9      493.27      487.65     13.27 o 
   3  -8   9      163.65      192.16      7.63 o 
   4  -8   9        6.89       10.31      3.02 o 
   5  -8   9       27.33       25.00      3.78 o 
   6  -8   9       39.09       41.86      4.48 o 
   7  -8   9       12.86       17.52      6.67 o 
  -8  -7   9       49.22       48.49      6.53 o 
  -7  -7   9       62.51       54.22      6.08 o 
  -6  -7   9      162.48      173.60      9.10 o 
  -5  -7   9      430.89      444.96     16.45 o 
  -4  -7   9      510.89      584.76     20.37 o 
  -3  -7   9      918.03      941.56     30.65 o 
  -2  -7   9      314.64      313.27     12.39 o 
  -1  -7   9        1.79        4.42      3.15 o 
   0  -7   9       57.49       62.05      4.10 o 
   1  -7   9      119.76      121.62      5.59 o 
   2  -7   9      347.38      348.21     10.25 o 
   3  -7   9      939.34      936.16     22.59 o 
   4  -7   9      429.34      451.92     12.89 o 
   5  -7   9       57.03       68.16      4.84 o 
   6  -7   9        0.21        3.87      4.15 o 
   7  -7   9       27.95       25.43      5.18 o 
  -9  -6   9      103.80      103.16      8.92 o 
  -8  -6   9       48.10       48.04      6.31 o 
  -7  -6   9        9.02       10.37      4.24 o 
  -6  -6   9       32.18       31.95      4.55 o 
  -5  -6   9       19.67       18.34      3.88 o 
  -4  -6   9      182.86      182.21      9.15 o 
  -3  -6   9      703.79      767.19     25.73 o 
  -2  -6   9     1091.88     1148.65     36.91 o 
  -1  -6   9      275.10      288.57     12.21 o 
   0  -6   9       58.90       57.41      5.16 o 
   1  -6   9        7.26        7.68      2.45 o 
   2  -6   9       12.52       10.23      2.60 o 
   3  -6   9       11.65        4.68      5.30 o 
   4  -6   9       80.55       74.85      4.95 o 
   5  -6   9      284.80      293.68     16.81 o 
   6  -6   9      266.25      291.22     27.29 o 
   7  -6   9       55.10       60.80      9.19 o 
  -9  -5   9       30.82       29.52      5.95 o 
  -8  -5   9      307.85      285.46     13.16 o 
  -7  -5   9      331.78      317.41     13.52 o 
  -6  -5   9       32.14       25.06      4.28 o 
  -5  -5   9      104.16       78.69      6.44 o 
  -4  -5   9      128.25      123.53      7.66 o 
  -3  -5   9       61.31       64.81      5.50 o 
  -2  -5   9      144.17      131.41      5.19 o 
  -1  -5   9      702.90      723.57     28.78 o 
   0  -5   9     1037.18     1066.40     35.69 o 
   1  -5   9      965.79      986.26     18.32 o 
   2  -5   9      184.22      192.38      5.34 o 
   3  -5   9       29.18       26.53      2.34 o 
   4  -5   9        4.81        2.41      3.67 o 
   5  -5   9        0.17       -1.41      4.96 o 
   6  -5   9       24.67       25.02      3.56 o 
   7  -5   9       62.45       52.64      9.10 o 
 -10  -4   9        1.39       -0.05      5.09 o 
  -9  -4   9       92.72       75.04      7.44 o 
  -8  -4   9       81.59       65.98      6.58 o 
  -7  -4   9        2.12        2.84      3.70 o 
  -6  -4   9       70.08       58.72      5.81 o 
  -5  -4   9      381.47      422.11     16.22 o 
  -4  -4   9      196.52      202.18      6.72 o 
  -3  -4   9        6.30        2.47      1.34 o 
  -2  -4   9       34.97       28.24      2.12 o 
  -1  -4   9        1.77        3.09      1.62 o 
   0  -4   9       21.78       26.76      2.46 o 
   1  -4   9       90.55       88.70      3.47 o 
   2  -4   9      185.53      191.41      5.21 o 
   3  -4   9      249.68      248.58      6.97 o 
   4  -4   9        1.22        3.50      1.80 o 
   5  -4   9       15.10       10.20      2.17 o 
   6  -4   9        8.71        4.80      3.57 o 
   7  -4   9        3.55       11.18      6.94 o 
 -10  -3   9       16.10       10.01      5.54 o 
  -9  -3   9        7.20       10.86      4.87 o 
  -8  -3   9       17.48       14.83      4.73 o 
  -7  -3   9       26.28       20.28      4.55 o 
  -6  -3   9      255.79      254.04      7.62 o 
  -5  -3   9      112.80      111.57      5.23 o 
  -4  -3   9      291.66      309.80      8.62 o 
  -3  -3   9      151.22      158.09      5.43 o 
  -2  -3   9       70.39       71.07      3.67 o 
  -1  -3   9       58.55       55.22      6.42 o 
   0  -3   9      244.86      201.18     28.24 o 
   1  -3   9       42.52       31.08      3.06 o 
   2  -3   9      201.50      184.38      4.97 o 
   3  -3   9      141.15      121.80      5.27 o 
   4  -3   9      164.99      167.42      5.63 o 
   5  -3   9       74.69       83.05      5.88 o 
   6  -3   9        1.01       -2.00      5.72 o 
   7  -3   9        3.38        1.17      4.15 o 
 -10  -2   9        0.20       -4.24      4.87 o 
  -9  -2   9        0.83        2.30      4.64 o 
  -8  -2   9       19.08       15.19      4.73 o 
  -7  -2   9        4.68        2.34      2.28 o 
  -6  -2   9      314.59      341.67      9.68 o 
  -5  -2   9      992.16      983.25     32.88 o 
  -4  -2   9      423.25      411.19     10.98 o 
  -3  -2   9        2.19        5.08      2.70 o 
  -2  -2   9       70.88       79.22      9.13 o 
  -1  -2   9       40.96       44.54      3.34 o 
   0  -2   9       13.30       12.42      2.57 o 
   1  -2   9        4.50        4.28      2.43 o 
   2  -2   9       30.79       28.04      3.38 o 
   3  -2   9       90.53       78.98      5.13 o 
   4  -2   9       65.81       63.12      5.43 o 
   5  -2   9        1.23       -1.95      3.06 o 
   6  -2   9       24.57       19.58      4.36 o 
   7  -2   9       39.90       36.05      5.51 o 
 -11  -1   9      173.15      181.17     12.53 o 
 -10  -1   9      149.45      155.48     10.59 o 
  -9  -1   9       12.23       12.26      5.18 o 
  -8  -1   9       31.70       22.84      3.29 o 
  -7  -1   9       56.60       49.74      3.82 o 
  -6  -1   9       21.09       24.82      3.81 o 
  -5  -1   9       80.27       66.10      4.03 o 
  -4  -1   9      390.72      402.91     11.04 o 
  -3  -1   9     1266.18     1207.34     27.83 o 
  -2  -1   9      868.28      811.26     19.70 o 
  -1  -1   9       59.82       60.03      4.80 o 
   0  -1   9      278.24      304.85      9.49 o 
   1  -1   9      247.44      260.75     17.89 o 
   2  -1   9        6.75        3.17      3.13 o 
   3  -1   9        3.98        6.33      3.15 o 
   4  -1   9       28.07       16.26      3.90 o 
   5  -1   9       51.64       53.61      5.37 o 
   6  -1   9        7.39        3.93      4.09 o 
   7  -1   9        1.24       -2.02      4.02 o 
 -11   0   9        1.96       -4.19      5.63 o 
 -10   0   9       15.36        9.37      5.59 o 
  -9   0   9      143.88      131.42      9.73 o 
  -8   0   9      508.84      533.47     21.27 o 
  -7   0   9      574.51      545.27     14.47 o 
  -6   0   9      214.27      219.73      7.61 o 
  -5   0   9       27.23       31.87      3.38 o 
  -4   0   9       69.85       74.91      4.55 o 
  -3   0   9      201.78      180.28      6.93 o 
  -2   0   9      876.42      848.73     20.79 o 
  -1   0   9     1101.20     1089.59     20.15 o 
   0   0   9      663.76      694.94     26.48 o 
   1   0   9      145.22      144.19      6.58 o 
   2   0   9        0.18        1.60      2.97 o 
   3   0   9        1.16        1.72      2.93 o 
   4   0   9       19.43       15.26      3.82 o 
   5   0   9        7.64        4.65      4.11 o 
   6   0   9        9.42        4.58      4.08 o 
 -11   1   9       10.31        7.39      6.44 o 
 -10   1   9       14.52       12.39      6.31 o 
  -9   1   9        2.54       -6.31      5.05 o 
  -8   1   9       27.03       26.73      6.04 o 
  -7   1   9      579.66      615.19     16.37 o 
  -6   1   9      787.29      787.56     35.94 o 
  -5   1   9      514.74      496.89     17.40 o 
  -4   1   9      317.53      320.10     13.68 o 
  -3   1   9      126.84      124.42      5.98 o 
  -2   1   9       12.91        9.10      3.49 o 
  -1   1   9      820.40      805.24     20.16 o 
   0   1   9      714.02      702.84     18.18 o 
   1   1   9      710.45      719.10     18.80 o 
   2   1   9       92.18       99.72      7.95 o 
   3   1   9       21.56       15.84      3.84 o 
   4   1   9       24.20       14.87      4.35 o 
   5   1   9        0.40       -3.05      3.67 o 
   6   1   9       11.20       13.85      8.41 o 
 -11   2   9        0.63       -1.85      6.35 o 
 -10   2   9        4.17        6.08      5.99 o 
  -9   2   9        3.53        7.08      5.45 o 
  -8   2   9       95.76      100.91      9.46 o 
  -7   2   9       58.94       60.34     10.39 o 
  -6   2   9       86.47       93.90      5.61 o 
  -5   2   9      579.28      616.26     22.26 o 
  -4   2   9      939.28      900.11     22.34 o 
  -3   2   9      772.94      717.29     18.58 o 
  -2   2   9      482.96      491.38     22.82 o 
  -1   2   9      114.37      130.08      6.55 o 
   0   2   9       41.76       49.54      5.54 o 
   1   2   9        5.79        9.89      3.33 o 
   2   2   9      176.14      158.54      7.49 o 
   3   2   9      200.42      189.08      8.36 o 
   4   2   9       33.92       44.80     12.26 o 
   5   2   9        1.36       -3.81      3.82 o 
 -10   3   9       23.80       17.71      7.21 o 
  -9   3   9        9.92        6.72      6.08 o 
  -8   3   9        1.51       -7.57      5.05 o 
  -7   3   9        3.12        4.37      3.36 o 
  -6   3   9       91.16       98.25      8.50 o 
  -5   3   9       60.97       57.05      6.49 o 
  -4   3   9        7.52        0.07      3.07 o 
  -3   3   9      440.10      458.16     18.34 o 
  -2   3   9      688.88      703.20     18.64 o 
  -1   3   9      164.24      149.15      8.16 o 
   0   3   9       73.87       69.01      5.35 o 
   1   3   9       41.52       33.99      4.26 o 
   2   3   9       18.42       22.91      9.76 o 
   3   3   9        3.49        5.24      6.92 o 
   4   3   9       25.66       19.72      4.58 o 
   5   3   9       29.34       38.14      5.63 o 
 -10   4   9        4.14        9.01      6.81 o 
  -9   4   9        3.25       -1.76      5.72 o 
  -8   4   9       15.42        9.55      6.22 o 
  -7   4   9       19.64       19.97      4.06 o 
  -6   4   9        1.98       -1.37      3.28 o 
  -5   4   9      103.66      111.79      6.75 o 
  -4   4   9      345.41      349.02     14.77 o 
  -3   4   9      251.54      255.79     14.63 o 
  -2   4   9       33.61       25.64      4.19 o 
  -1   4   9      111.71      111.51      6.65 o 
   0   4   9       68.56       72.09      9.82 o 
   1   4   9       59.60       45.77      4.85 o 
   2   4   9       11.09        9.46      4.02 o 
   3   4   9       25.24       29.01      4.86 o 
   4   4   9       30.70       45.91      5.69 o 
  -9   5   9       74.73       77.79     10.14 o 
  -8   5   9       20.01       18.66      7.12 o 
  -7   5   9        0.08       -0.83      3.56 o 
  -6   5   9        0.04       -1.51      3.49 o 
  -5   5   9        4.91        7.08      2.37 o 
  -4   5   9        8.07        9.29      2.31 o 
  -3   5   9       47.17       48.97      5.13 o 
  -2   5   9      110.88      121.57      7.14 o 
  -1   5   9       61.79       65.32      6.99 o 
   0   5   9        0.15        2.09      4.15 o 
   1   5   9        0.27        3.89      3.77 o 
   2   5   9       14.26       18.48      4.39 o 
   3   5   9        0.14        7.39      5.41 o 
  -9   6   9       21.67       14.65      7.84 o 
  -8   6   9       68.91       67.40      7.91 o 
  -7   6   9       96.85       94.79      6.79 o 
  -6   6   9       95.20      101.11      5.00 o 
  -5   6   9       67.86       66.02      3.93 o 
  -4   6   9       20.65       26.41      4.55 o 
  -3   6   9        3.42        5.02      3.68 o 
  -2   6   9        0.11        2.64      3.71 o 
  -1   6   9       47.89       46.85      5.35 o 
   0   6   9      156.31      183.99      8.96 o 
   1   6   9       21.61       30.02      6.26 o 
   2   6   9        0.17        1.44      5.41 o 
  -7   7   9        0.49        3.01      3.13 o 
  -6   7   9       59.31       51.88      5.26 o 
  -5   7   9       51.58       58.35      9.82 o 
  -4   7   9       21.19       23.20      4.98 o 
  -3   7   9        5.73        7.26      5.86 o 
  -2   7   9       26.51       26.73      6.67 o 
  -1   7   9       61.25       65.44      8.20 o 
   0   7   9       15.36       28.35      6.72 o 
  -4   8   9       20.99       22.13      7.03 o 
   1 -11  10       86.54       80.58      7.98 o 
   2 -11  10        1.00        0.23      4.37 o 
   1 -10  10      122.43      129.44      6.58 o 
   2 -10  10      124.88      155.59      8.52 o 
   3 -10  10       61.33       63.64      6.81 o 
   4 -10  10        0.21        1.62      3.35 o 
  -5  -9  10       16.26       12.53      4.42 o 
  -4  -9  10       90.90       98.70      7.30 o 
  -3  -9  10       68.97       63.19      5.32 o 
  -2  -9  10        7.44        9.37      3.38 o 
  -1  -9  10       41.40       45.29      5.09 o 
   0  -9  10       70.82       66.43      6.44 o 
   1  -9  10       45.26       45.31      4.05 o 
   2  -9  10        0.35       -0.73      2.78 o 
   3  -9  10       49.97       51.56     10.77 o 
   4  -9  10      112.65      121.87      7.84 o 
   5  -9  10       32.44       42.17      4.67 o 
  -7  -8  10       92.81      102.66      8.34 o 
  -6  -8  10      103.89      116.37      8.38 o 
  -5  -8  10      230.03      245.98     11.40 o 
  -4  -8  10      123.57      120.20      7.62 o 
  -3  -8  10        7.14        5.81      3.52 o 
  -2  -8  10      139.55      144.22      8.34 o 
  -1  -8  10       42.18       50.12      5.36 o 
   0  -8  10        4.45        1.22      3.61 o 
   1  -8  10        2.10       -3.80      2.53 o 
   2  -8  10       85.68       83.17      5.22 o 
   3  -8  10      108.92      103.59      9.58 o 
   4  -8  10       26.26       32.17      3.92 o 
   5  -8  10        0.25       -0.48      3.02 o 
   6  -8  10       40.08       51.66      4.97 o 
  -7  -7  10       41.63       46.06      6.08 o 
  -6  -7  10       62.83       59.04      6.04 o 
  -5  -7  10      173.34      181.76      9.82 o 
  -4  -7  10      500.19      579.89     20.91 o 
  -3  -7  10     1352.75     1402.47     44.93 o 
  -2  -7  10      654.18      658.44     23.21 o 
  -1  -7  10       36.00       38.85      5.14 o 
   0  -7  10       60.22       55.48      6.08 o 
   1  -7  10       23.20       20.21      3.28 o 
   2  -7  10       74.30       61.74      6.56 o 
   3  -7  10       42.09       40.64      7.32 o 
   4  -7  10       56.69       61.86      4.73 o 
   5  -7  10       48.47       48.37      8.22 o 
   6  -7  10       50.66       65.48      9.37 o 
  -8  -6  10      238.62      259.95     13.16 o 
  -7  -6  10       13.98       14.65      4.78 o 
  -6  -6  10        1.14        4.87      4.15 o 
  -5  -6  10       14.51        9.46      4.37 o 
  -4  -6  10       86.67       91.53      7.30 o 
  -3  -6  10      328.72      344.63     14.24 o 
  -2  -6  10      560.06      578.85     21.14 o 
  -1  -6  10      674.81      711.08     25.46 o 
   0  -6  10      538.85      548.79     21.18 o 
   1  -6  10       66.87       62.54      4.27 o 
   2  -6  10       13.47       15.19      4.62 o 
   3  -6  10        2.41       -3.92      3.18 o 
   4  -6  10        0.40        1.45      2.74 o 
   5  -6  10       33.67       38.58      5.18 o 
   6  -6  10       34.41       29.02      7.98 o 
  -9  -5  10       19.93       17.44      5.68 o 
  -8  -5  10      259.05      245.35     12.44 o 
  -7  -5  10      603.15      574.75     21.50 o 
  -6  -5  10      297.65      303.85     13.39 o 
  -5  -5  10      140.65      124.25      8.11 o 
  -4  -5  10       62.21       73.78      6.49 o 
  -3  -5  10        2.33        4.55      3.65 o 
  -2  -5  10       11.17        9.64      4.06 o 
  -1  -5  10      184.80      185.86     10.32 o 
   0  -5  10      692.66      732.98     26.73 o 
   1  -5  10     1484.12     1502.56     50.03 o 
   2  -5  10      377.10      399.91     23.95 o 
   3  -5  10       22.37       25.96      3.13 o 
   4  -5  10        1.29        1.00      2.44 o 
   5  -5  10        4.12       -2.30      5.95 o 
   6  -5  10        1.36        4.10      6.26 o 
   7  -5  10        6.32       -1.49      6.58 o 
  -9  -4  10       40.54       31.23      6.08 o 
  -8  -4  10       51.36       43.22      6.13 o 
  -7  -4  10        1.35       -1.04      3.97 o 
  -6  -4  10      277.59      249.05     12.08 o 
  -5  -4  10      928.18      945.66     32.22 o 
  -4  -4  10      589.78      595.17     21.90 o 
  -3  -4  10        5.35        5.59      3.83 o 
  -2  -4  10       57.76       31.21      8.83 o 
  -1  -4  10        2.17       -1.87      2.01 o 
   0  -4  10       42.26       38.57      3.19 o 
   1  -4  10       45.03       34.05      3.43 o 
   2  -4  10       86.77       80.26      5.78 o 
   3  -4  10      250.94      254.75      9.77 o 
   4  -4  10      229.76      250.02      9.30 o 
   5  -4  10       50.07       62.28      8.83 o 
   6  -4  10        3.54        3.34      6.76 o 
   7  -4  10        1.40       -5.27      7.03 o 
 -10  -3  10       50.00       58.00      7.66 o 
  -9  -3  10       22.38       15.14      5.41 o 
  -8  -3  10        8.29        1.53      4.28 o 
  -7  -3  10        6.92        4.69      4.42 o 
  -6  -3  10      493.99      463.39     18.34 o 
  -5  -3  10        0.11        2.61      2.14 o 
  -4  -3  10      242.10      237.07      9.96 o 
  -3  -3  10      585.22      637.21     38.87 o 
  -2  -3  10      312.68      362.06     16.90 o 
  -1  -3  10      106.08      122.81      5.33 o 
   0  -3  10       39.85       39.45      3.39 o 
   1  -3  10        6.42        2.68      4.80 o 
   2  -3  10       16.98       17.19      6.04 o 
   3  -3  10        1.31       -3.86      2.58 o 
   4  -3  10       26.07       13.44      3.68 o 
   5  -3  10       66.77       61.99      5.64 o 
   6  -3  10       53.25       59.26      5.97 o 
 -10  -2  10       25.56       26.73      6.31 o 
  -9  -2  10        1.22       -3.11      4.60 o 
  -8  -2  10       12.08        5.32      4.73 o 
  -7  -2  10        4.94        6.87      3.47 o 
  -6  -2  10       49.63       46.59      3.59 o 
  -5  -2  10      140.62      142.60      5.76 o 
  -4  -2  10      102.72      114.07      5.10 o 
  -3  -2  10       20.33       17.98      4.69 o 
  -2  -2  10       25.55       29.28      3.54 o 
  -1  -2  10       38.81       46.19      4.60 o 
   0  -2  10        5.85        4.97      2.41 o 
   1  -2  10        9.32        6.51      2.70 o 
   2  -2  10       14.17        6.68      2.89 o 
   3  -2  10      151.35      132.96      6.84 o 
   4  -2  10       91.88       83.29      6.01 o 
   5  -2  10        7.11        4.49      4.78 o 
   6  -2  10       19.91       12.16      6.15 o 
 -10  -1  10      126.61      156.57     11.54 o 
  -9  -1  10       49.64       44.48      7.03 o 
  -8  -1  10       26.11       23.28      3.48 o 
  -7  -1  10       47.91       48.58      3.94 o 
  -6  -1  10       15.52       17.06      2.94 o 
  -5  -1  10       44.95       44.66      3.63 o 
  -4  -1  10        5.90        4.52      2.39 o 
  -3  -1  10      172.70      166.57      6.60 o 
  -2  -1  10      683.50      663.18     30.51 o 
  -1  -1  10      281.63      263.66     13.07 o 
   0  -1  10       84.88       86.15     10.48 o 
   1  -1  10        3.64        2.66      2.69 o 
   2  -1  10       41.25       48.52      4.51 o 
   3  -1  10       15.38       18.95      3.70 o 
   4  -1  10       21.39       28.89      6.17 o 
   5  -1  10       30.10       21.42      4.49 o 
   6  -1  10       14.53       13.99      5.77 o 
 -10   0  10        3.97        4.37      5.72 o 
  -9   0  10       49.73       47.45      7.05 o 
  -8   0  10      505.20      536.89     41.98 o 
  -7   0  10      458.45      476.33     14.33 o 
  -6   0  10       43.52       42.36      3.88 o 
  -5   0  10        7.57        3.44      5.66 o 
  -4   0  10       20.52       16.10      3.03 o 
  -3   0  10      174.83      160.83      6.71 o 
  -2   0  10      136.31      129.91      5.98 o 
  -1   0  10       16.28       13.45      3.04 o 
   0   0  10      422.29      418.38     24.56 o 
   1   0  10      196.23      206.43     12.84 o 
   2   0  10      257.94      280.90     25.15 o 
   3   0  10       22.02       20.17      4.03 o 
   4   0  10        4.02        2.72      3.51 o 
   5   0  10       46.90       47.81      5.61 o 
   6   0  10       18.55       23.21      5.37 o 
 -10   1  10        0.74       -1.58      5.77 o 
  -9   1  10       52.63       57.14      5.17 o 
  -8   1  10       18.10       14.26      3.72 o 
  -7   1  10      298.22      298.29     10.19 o 
  -6   1  10      415.51      431.23     12.65 o 
  -5   1  10      340.92      335.77     10.57 o 
  -4   1  10       58.77       58.75      4.57 o 
  -3   1  10       19.98       20.99      3.72 o 
  -2   1  10       16.00       10.32      3.12 o 
  -1   1  10       11.65        9.18      3.09 o 
   0   1  10       87.20       82.33      5.31 o 
   1   1  10       45.53       40.51      4.42 o 
   2   1  10      242.30      254.79      9.83 o 
   3   1  10      192.66      230.48     26.95 o 
   4   1  10       31.43       39.10      5.25 o 
   5   1  10        3.10       -0.35      9.26 o 
 -10   2  10       31.67       28.53      7.39 o 
  -9   2  10       60.99       60.96      5.36 o 
  -8   2  10       76.42       82.83     10.10 o 
  -7   2  10       36.02       36.50      4.42 o 
  -6   2  10       39.00       32.11      4.20 o 
  -5   2  10      193.42      202.83      8.36 o 
  -4   2  10      457.31      455.36     13.62 o 
  -3   2  10      260.35      242.67     24.00 o 
  -2   2  10       70.73       74.01      5.41 o 
  -1   2  10        3.69       -2.08      2.97 o 
   0   2  10      128.70      115.66      6.43 o 
   1   2  10      225.82      223.66      8.90 o 
   2   2  10       34.17       41.89      4.95 o 
   3   2  10       16.10       17.15      9.73 o 
   4   2  10      106.71      117.75      7.80 o 
 -10   3  10       33.62       21.81      7.39 o 
  -9   3  10       86.64       81.96      6.25 o 
  -8   3  10       23.89       21.32      4.26 o 
  -7   3  10        5.18        3.72      3.55 o 
  -6   3  10       77.37       80.49      8.61 o 
  -5   3  10      102.78      106.29      6.67 o 
  -4   3  10        4.20        3.68      3.74 o 
  -3   3  10      276.08      264.35     13.50 o 
  -2   3  10      295.05      279.59     10.20 o 
  -1   3  10      136.93      134.12     14.67 o 
   0   3  10       27.94       24.63      4.41 o 
   1   3  10        7.33       11.56      3.87 o 
   2   3  10       44.50       50.34      5.88 o 
   3   3  10       20.52       24.54      4.64 o 
   4   3  10        1.88        6.77      6.65 o 
  -9   4  10        1.99       -5.93      5.75 o 
  -8   4  10       56.35       48.19      5.49 o 
  -7   4  10       43.74       49.04      5.43 o 
  -6   4  10        2.66        1.48      3.84 o 
  -5   4  10       28.60       28.43      4.57 o 
  -4   4  10      182.50      158.76     12.71 o 
  -3   4  10      189.42      211.12     14.87 o 
  -2   4  10        5.53        8.32      3.80 o 
  -1   4  10        0.00        5.74      3.54 o 
   0   4  10       53.10       47.48      5.84 o 
   1   4  10       88.19       93.81     11.90 o 
   2   4  10       14.68       19.25      5.07 o 
   3   4  10        9.20       13.75      4.70 o 
  -9   5  10       19.79        9.98      4.65 o 
  -8   5  10       17.83       16.52      4.69 o 
  -7   5  10        0.21       -2.81      3.91 o 
  -6   5  10        2.24        0.61      4.18 o 
  -5   5  10       10.52        6.07      4.15 o 
  -4   5  10        7.73        9.39      4.28 o 
  -3   5  10        1.31       -3.37      3.88 o 
  -2   5  10       57.05       57.88      5.81 o 
  -1   5  10      120.24      129.19      7.83 o 
   0   5  10       38.58       41.68      5.22 o 
   1   5  10        0.06        1.42      3.93 o 
  -7   6  10       64.89       68.95      4.64 o 
  -6   6  10      110.68      120.58      7.96 o 
  -5   6  10       62.89       64.74      6.58 o 
  -4   6  10        0.74        4.87      5.50 o 
  -3   6  10        0.21        1.21      4.14 o 
  -2   6  10        3.25        3.61      4.25 o 
  -1   6  10       10.08       16.45      4.66 o 
   0   6  10       46.40       55.70      7.75 o 
  -5   7  10       57.24       63.82      9.06 o 
  -4   7  10       60.81       77.79      9.51 o 
  -3   7  10       16.75       25.10      7.53 o 
   1 -10  11       64.18       61.79      5.00 o 
   2 -10  11      120.63      137.54      8.65 o 
  -4  -9  11       78.98       87.48      7.03 o 
  -3  -9  11      136.78      143.77      8.83 o 
  -2  -9  11       43.29       38.08      5.36 o 
  -1  -9  11        9.20       14.15      4.37 o 
   0  -9  11        0.89        1.35      4.24 o 
   1  -9  11        1.20       -1.49      3.18 o 
   2  -9  11        0.00       -3.44      2.98 o 
   3  -9  11       18.79       13.44      3.70 o 
   4  -9  11       70.11       74.73      6.67 o 
  -6  -8  11        1.29       -5.50      4.24 o 
  -5  -8  11       86.60       91.71      7.44 o 
  -4  -8  11      112.64      118.71      8.65 o 
  -3  -8  11        4.61        4.55      3.79 o 
  -2  -8  11       42.62       52.55      5.90 o 
  -1  -8  11       73.02       80.36      7.12 o 
   0  -8  11        5.23       24.38      5.05 o 
   1  -8  11        4.23        2.57      2.68 o 
   2  -8  11        5.64       -1.47      3.34 o 
   3  -8  11       10.57        5.68      4.10 o 
   4  -8  11       12.39        7.57      3.42 o 
   5  -8  11        8.31        1.96      3.50 o 
  -7  -7  11        6.03        7.80      4.91 o 
  -6  -7  11        9.23       17.44      5.14 o 
  -5  -7  11       13.94       18.48      4.82 o 
  -4  -7  11       83.04       86.85      7.35 o 
  -3  -7  11      538.90      559.38     21.14 o 
  -2  -7  11      598.86      575.29     21.86 o 
  -1  -7  11      161.01      166.30     10.14 o 
   0  -7  11        0.02        4.55      4.33 o 
   1  -7  11       16.85       17.53      5.23 o 
   2  -7  11       45.29       35.74      3.87 o 
   3  -7  11       10.27        5.17      3.00 o 
   4  -7  11        8.71        8.43      3.23 o 
   5  -7  11       42.03       41.42      8.29 o 
  -8  -6  11      222.40      235.34     12.98 o 
  -7  -6  11      163.00      183.43     11.04 o 
  -6  -6  11       56.20       69.81      6.85 o 
  -5  -6  11        0.18       -0.77      4.28 o 
  -4  -6  11        4.81        6.62      4.46 o 
  -3  -6  11        4.67       11.00      4.42 o 
  -2  -6  11       48.01       56.88      6.49 o 
  -1  -6  11      328.42      346.89     15.46 o 
   0  -6  11      663.17      621.31     23.93 o 
   1  -6  11      230.17      223.85     13.20 o 
   2  -6  11       29.88       29.40      3.51 o 
   3  -6  11        2.25       -1.55      5.45 o 
   4  -6  11       18.80       12.03      6.44 o 
   5  -6  11        6.66        2.07      6.35 o 
  -8  -5  11       34.37       35.24      6.13 o 
  -7  -5  11      289.02      305.20     14.47 o 
  -6  -5  11      499.89      531.44     20.69 o 
  -5  -5  11      848.65      853.27     30.11 o 
  -4  -5  11      379.14      377.67     16.40 o 
  -3  -5  11      124.20      113.08      8.97 o 
  -2  -5  11       26.72       20.10      5.27 o 
  -1  -5  11        0.16        1.44      4.42 o 
   0  -5  11      316.02      298.94     14.87 o 
   1  -5  11      721.87      675.88     26.32 o 
   2  -5  11      428.64      427.38     19.60 o 
   3  -5  11       86.03       80.99      9.46 o 
   4  -5  11       20.57       13.66      6.85 o 
   5  -5  11        0.56       -1.58      6.17 o 
   6  -5  11        3.69        6.72      6.62 o 
  -9  -4  11        0.48       -0.32      5.09 o 
  -8  -4  11       16.12       13.52      5.32 o 
  -7  -4  11       30.47       27.81      5.63 o 
  -6  -4  11       48.16       43.81      6.26 o 
  -5  -4  11      379.15      394.57     16.90 o 
  -4  -4  11      570.59      629.46     23.98 o 
  -3  -4  11      285.14      285.60     13.97 o 
  -2  -4  11      237.43      221.64     12.53 o 
  -1  -4  11      186.12      168.96     11.22 o 
   0  -4  11      193.41      201.72     11.85 o 
   1  -4  11       61.85       56.79      7.48 o 
   2  -4  11       43.02       45.25      7.57 o 
   3  -4  11      337.06      321.38     16.99 o 
   4  -4  11      176.36      171.71     13.34 o 
   5  -4  11       28.10       29.52      8.20 o 
   6  -4  11        0.22       -5.90      6.22 o 
  -9  -3  11       79.87       70.17      8.20 o 
  -8  -3  11        2.62       -2.48      4.73 o 
  -7  -3  11        3.63        5.90      4.60 o 
  -6  -3  11      200.08      199.43     11.54 o 
  -5  -3  11       66.48       63.41      6.94 o 
  -4  -3  11        1.55        0.23      4.33 o 
  -3  -3  11      198.60      224.10     18.32 o 
  -2  -3  11      550.51      610.33     28.33 o 
  -1  -3  11      876.50      866.50     38.10 o 
   0  -3  11      260.50      249.56      8.48 o 
   1  -3  11       49.71       51.67      4.60 o 
   2  -3  11       65.18       67.19      5.15 o 
   3  -3  11       18.22       18.82      3.89 o 
   4  -3  11       12.00        2.76      3.59 o 
   5  -3  11       60.32       55.79      9.78 o 
  -9  -2  11        0.02       -2.97      5.09 o 
  -8  -2  11       28.11       17.58      5.41 o 
  -7  -2  11       78.49       78.69      7.98 o 
  -6  -2  11        7.67        0.99      4.64 o 
  -5  -2  11       13.35       10.00      3.54 o 
  -4  -2  11       11.44       12.50      2.86 o 
  -3  -2  11      151.26      147.82     13.05 o 
  -2  -2  11       43.36       40.47      6.24 o 
  -1  -2  11        0.27        2.51      2.55 o 
   0  -2  11       45.62       52.90      5.16 o 
   1  -2  11       94.63       94.44      5.57 o 
   2  -2  11       63.58       78.08      6.38 o 
   3  -2  11       46.73       48.07      4.99 o 
   4  -2  11       38.47       41.21      5.11 o 
   5  -2  11       12.77       14.74      8.63 o 
 -10  -1  11       32.33       25.64      6.62 o 
  -9  -1  11       52.26       49.85      7.30 o 
  -8  -1  11      208.68      188.25     12.03 o 
  -7  -1  11        6.00        8.67      3.11 o 
  -6  -1  11       13.60        2.79      4.64 o 
  -5  -1  11        0.43       -1.58      2.68 o 
  -4  -1  11        1.44        1.51      2.50 o 
  -3  -1  11       62.54       53.78      4.18 o 
  -2  -1  11      323.23      328.99     10.27 o 
  -1  -1  11       82.06       78.64      5.13 o 
   0  -1  11        1.22        2.52      2.78 o 
   1  -1  11       32.44       36.97      4.13 o 
   2  -1  11       40.92       39.81      4.39 o 
   3  -1  11        7.88       13.73      3.81 o 
   4  -1  11        0.66        4.88      3.82 o 
   5  -1  11        2.13        0.97      4.27 o 
 -10   0  11       71.78       56.79      8.47 o 
  -9   0  11        0.96        3.70      5.41 o 
  -8   0  11      120.09      135.41      7.04 o 
  -7   0  11      271.74      284.41      9.80 o 
  -6   0  11      114.14      110.92      9.96 o 
  -5   0  11       20.12       22.19      3.47 o 
  -4   0  11       18.07       19.98      3.50 o 
  -3   0  11       45.31       39.25      4.06 o 
  -2   0  11       75.62       62.37      4.63 o 
  -1   0  11       14.07       17.82      3.33 o 
   0   0  11       41.59       57.72      4.69 o 
   1   0  11      161.83      179.33     17.08 o 
   2   0  11       12.81       21.75      4.11 o 
   3   0  11        8.05        3.18      4.66 o 
   4   0  11        8.78       15.73      4.49 o 
 -10   1  11        6.75       -1.80      6.26 o 
  -9   1  11      106.25      125.70      7.22 o 
  -8   1  11       25.33       29.58      6.83 o 
  -7   1  11       10.45       10.32      3.75 o 
  -6   1  11       51.10       49.89      4.85 o 
  -5   1  11      364.24      358.55     11.92 o 
  -4   1  11      427.26      427.08     13.11 o 
  -3   1  11      136.09      134.42      6.87 o 
  -2   1  11       13.12        8.53      3.26 o 
  -1   1  11        9.76        4.43      3.04 o 
   0   1  11        3.67       12.23      5.75 o 
   1   1  11       19.01       26.44      4.28 o 
   2   1  11       49.69       60.34      5.41 o 
   3   1  11       18.36       29.67      5.75 o 
   4   1  11        2.76       -1.38      4.93 o 
  -9   2  11       84.44       80.70      6.39 o 
  -8   2  11       39.74       45.02      5.28 o 
  -7   2  11       49.16       60.15      5.44 o 
  -6   2  11       73.73       72.32      5.60 o 
  -5   2  11       14.66       22.14      4.27 o 
  -4   2  11       43.62       41.92      4.73 o 
  -3   2  11      162.53      156.22      7.70 o 
  -2   2  11      205.70      203.88      8.74 o 
  -1   2  11        7.63        1.70      3.35 o 
   0   2  11       91.21       92.00      6.29 o 
   1   2  11       34.98       34.76      7.73 o 
   2   2  11        2.22        8.82      3.90 o 
   3   2  11       10.19       13.21      6.11 o 
  -9   3  11      109.20       99.59      7.14 o 
  -8   3  11       78.42       79.21      6.42 o 
  -7   3  11       56.40       57.50      5.58 o 
  -6   3  11       67.09       69.82      5.86 o 
  -5   3  11      121.95      122.05      7.30 o 
  -4   3  11       36.30       40.87      5.02 o 
  -3   3  11       37.67       44.79      6.33 o 
  -2   3  11       28.66       29.87      4.77 o 
  -1   3  11      128.19      145.39     10.41 o 
   0   3  11       46.77       50.78      5.48 o 
   1   3  11        6.49       10.12      4.22 o 
   2   3  11        1.40        0.34      4.19 o 
  -8   4  11       24.22       24.17      5.04 o 
  -7   4  11       68.19       68.81      6.41 o 
  -6   4  11       89.65       78.70      6.43 o 
  -5   4  11       54.71       53.17      5.97 o 
  -4   4  11       54.21       51.96      6.08 o 
  -3   4  11       33.02       31.10      5.04 o 
  -2   4  11       40.39       38.72      5.09 o 
  -1   4  11       21.04       25.01      4.71 o 
   0   4  11        9.43        6.36      6.35 o 
   1   4  11       21.91       31.90      5.29 o 
  -7   5  11       23.38       27.77      5.51 o 
  -6   5  11        3.34        3.42      4.50 o 
  -5   5  11      113.92      129.18     14.31 o 
  -4   5  11       55.01       61.57      7.80 o 
  -3   5  11        4.30        1.18      4.06 o 
  -2   5  11        8.90        8.97      4.62 o 
  -1   5  11       21.40       29.18      5.21 o 
   0   5  11       29.81       27.78      5.14 o 
  -5   6  11       26.26       35.49      5.93 o 
  -4   6  11        9.72       10.46      4.87 o 
  -3   6  11        1.57        8.19      4.65 o 
  -3  -9  12       57.13       53.27      6.44 o 
  -2  -9  12      146.67      142.28     10.32 o 
  -1  -9  12       94.26      110.46      9.06 o 
   0  -9  12       13.93       17.98      5.45 o 
   1  -9  12        1.45       -2.30      5.14 o 
   2  -9  12        4.13        1.01      3.22 o 
  -5  -8  12        1.48       -0.86      4.51 o 
  -4  -8  12       16.71       13.70      4.87 o 
  -3  -8  12       15.18       20.10      5.00 o 
  -2  -8  12        2.27        1.94      4.24 o 
  -1  -8  12       74.34       77.70      7.71 o 
   0  -8  12       83.96      102.84      9.01 o 
   1  -8  12       61.19       81.75      8.70 o 
   2  -8  12        6.08        3.04      3.13 o 
   3  -8  12        1.99        2.13      3.24 o 
  -6  -7  12       13.02       17.04      5.54 o 
  -5  -7  12        0.53       -5.50      4.46 o 
  -4  -7  12        6.53        8.25      4.69 o 
  -3  -7  12       46.67       38.85      5.99 o 
  -2  -7  12      140.93      141.47      9.87 o 
  -1  -7  12       91.93      102.71      8.79 o 
   0  -7  12       14.87       19.74      5.50 o 
   1  -7  12       16.14       13.30      5.45 o 
   2  -7  12       34.80       43.90      7.35 o 
   3  -7  12       15.91       15.86      6.40 o 
   4  -7  12        1.00        0.09      5.95 o 
  -7  -6  12      198.10      212.99     12.57 o 
  -6  -6  12       85.53       70.67      7.75 o 
  -5  -6  12        0.43        0.81      4.51 o 
  -4  -6  12        1.54        4.73      4.55 o 
  -3  -6  12        9.75        4.87      4.78 o 
  -2  -6  12       38.34       43.22      6.40 o 
  -1  -6  12       20.04       24.29      5.77 o 
   0  -6  12      150.47      162.11     11.00 o 
   1  -6  12      144.95      153.10     11.13 o 
   2  -6  12       42.60       49.03      7.53 o 
   3  -6  12        0.01        5.32      5.81 o 
   4  -6  12       28.78       36.05      8.20 o 
  -8  -5  12        0.64        2.34      5.36 o 
  -7  -5  12       61.21       61.20      7.44 o 
  -6  -5  12      320.42      310.20     15.05 o 
  -5  -5  12      745.40      753.58     28.03 o 
  -4  -5  12      459.01      457.89     19.29 o 
  -3  -5  12       88.94       93.97      8.83 o 
  -2  -5  12       14.90       17.22      5.63 o 
  -1  -5  12       42.31       39.84      6.53 o 
   0  -5  12        1.16        2.48      4.91 o 
   1  -5  12       21.27       17.71      5.86 o 
   2  -5  12       98.20      116.23     10.68 o 
   3  -5  12      104.44      106.77     11.09 o 
   4  -5  12       70.23       67.51      9.42 o 
  -8  -4  12       38.09       26.23      6.35 o 
  -7  -4  12       30.80       23.30      6.08 o 
  -6  -4  12        0.29       -0.77      4.78 o 
  -5  -4  12       88.69       85.13      8.38 o 
  -4  -4  12      322.04      296.19     15.05 o 
  -3  -4  12      390.99      372.40     17.44 o 
  -2  -4  12      358.38      321.69     15.73 o 
  -1  -4  12       66.28       83.02      8.88 o 
   0  -4  12       82.33       92.52      9.37 o 
   1  -4  12      105.33      101.31     10.01 o 
   2  -4  12       12.09       17.35      6.62 o 
   3  -4  12        9.94       10.05      6.26 o 
   4  -4  12       34.40       35.60      8.56 o 
  -9  -3  12      147.36      155.80     10.91 o 
  -8  -3  12       96.12       93.29      9.01 o 
  -7  -3  12      163.61      135.70     10.50 o 
  -6  -3  12      192.23      233.00     13.52 o 
  -5  -3  12      190.28      193.21     12.26 o 
  -4  -3  12       46.19       52.14      7.48 o 
  -3  -3  12       48.43       50.03      7.75 o 
  -2  -3  12      521.09      519.23     21.95 o 
  -1  -3  12      723.86      657.59     26.14 o 
   0  -3  12      155.29      154.00     11.85 o 
   1  -3  12       19.33       22.26      6.85 o 
   2  -3  12       33.82       41.64      8.07 o 
   3  -3  12       63.65       66.66      9.60 o 
   4  -3  12       53.64       61.16      9.51 o 
  -9  -2  12       17.83       17.67      6.35 o 
  -8  -2  12       61.20       56.79      7.80 o 
  -7  -2  12      163.62      167.34     11.76 o 
  -6  -2  12       96.11       94.64      9.19 o 
  -5  -2  12        5.29        4.82      5.05 o 
  -4  -2  12       55.89       60.07      4.58 o 
  -3  -2  12      207.91      214.12      8.28 o 
  -2  -2  12      133.62      150.22      6.98 o 
  -1  -2  12       22.67       26.08      3.61 o 
   0  -2  12       70.13       77.30      8.61 o 
   1  -2  12      166.69      215.61     10.70 o 
   2  -2  12       57.43       63.34      5.46 o 
   3  -2  12       11.62       16.87      4.40 o 
   4  -2  12        5.72       11.99      7.57 o 
  -9  -1  12       34.01       32.76      7.39 o 
  -8  -1  12      224.15      240.62     14.33 o 
  -7  -1  12       21.93       27.45      6.49 o 
  -6  -1  12        3.79        1.76      2.93 o 
  -5  -1  12       40.08       39.09      4.06 o 
  -4  -1  12       35.95       42.43      4.23 o 
  -3  -1  12      105.05      103.57      5.88 o 
  -2  -1  12      122.68      124.65     11.15 o 
  -1  -1  12       68.64       81.47      7.26 o 
   0  -1  12      102.60      108.04      6.30 o 
   1  -1  12        5.75       16.01      3.75 o 
   2  -1  12        9.14       17.04      3.93 o 
   3  -1  12       19.72       21.60      4.48 o 
   4  -1  12        6.73       11.54      5.18 o 
  -9   0  12        5.06        5.54      6.22 o 
  -8   0  12        1.33        1.58      5.59 o 
  -7   0  12       30.14       26.55      4.25 o 
  -6   0  12       47.22       46.46      4.56 o 
  -5   0  12       45.07       43.69      9.13 o 
  -4   0  12        3.46        3.83      3.17 o 
  -3   0  12       14.46       13.76      3.26 o 
  -2   0  12       73.87       79.29      5.51 o 
  -1   0  12        3.37        6.72      3.18 o 
   0   0  12        9.10       11.56      3.61 o 
   1   0  12      118.96      128.83     12.69 o 
   2   0  12       96.11      104.04      6.86 o 
   3   0  12       14.80       18.60      4.36 o 
  -9   1  12       27.21       31.73      7.71 o 
  -8   1  12       38.18       40.79      5.02 o 
  -7   1  12       99.77       98.03      6.50 o 
  -6   1  12        7.83        9.11      3.81 o 
  -5   1  12       85.90       87.97      8.45 o 
  -4   1  12      243.36      244.62      9.66 o 
  -3   1  12       50.58       43.28      4.73 o 
  -2   1  12        5.42        5.40      3.38 o 
  -1   1  12       10.29        9.94      3.69 o 
   0   1  12       10.24        8.16      3.70 o 
   1   1  12        8.26        9.59      3.69 o 
   2   1  12        4.31        6.43      3.92 o 
   3   1  12       13.45       26.99      6.72 o 
  -8   2  12        3.85        3.22      4.06 o 
  -7   2  12       11.62       15.94      4.55 o 
  -6   2  12      125.47      146.44      7.82 o 
  -5   2  12      167.66      178.01      8.89 o 
  -4   2  12       71.53       60.97      5.61 o 
  -3   2  12        6.04        4.77      3.61 o 
  -2   2  12       66.22       76.45      6.00 o 
  -1   2  12       67.61       58.92      5.57 o 
   0   2  12       38.49       36.14      4.91 o 
   1   2  12       14.37       11.66      5.39 o 
   2   2  12        8.97       13.16      4.24 o 
  -8   3  12       24.95       24.76      5.28 o 
  -7   3  12       29.03       29.02      5.03 o 
  -6   3  12       21.75       25.37      5.15 o 
  -5   3  12       49.56       48.46      5.99 o 
  -4   3  12       43.10       42.70      6.94 o 
  -3   3  12       89.58       75.27      6.31 o 
  -2   3  12       15.36       18.12      4.50 o 
  -1   3  12       17.82       24.05      8.68 o 
   0   3  12       54.82       80.26      9.60 o 
   1   3  12       28.91       40.05      5.36 o 
  -7   4  12        6.74        3.38      4.71 o 
  -6   4  12       16.04       18.07      5.86 o 
  -5   4  12        1.19        1.29      4.65 o 
  -4   4  12        2.90        2.46      4.41 o 
  -3   4  12        7.48        5.57      4.47 o 
  -2   4  12      153.30      151.57      8.90 o 
  -1   4  12      116.25      128.31      8.34 o 
  -4  -8  13       24.13       35.29      6.72 o 
  -3  -8  13       24.26       30.69      6.35 o 
  -2  -8  13        3.49        5.27      5.27 o 
  -1  -8  13       91.01      128.62     10.86 o 
   0  -8  13      200.02      245.03     14.60 o 
   1  -8  13      139.59      172.34     13.02 o 
  -5  -7  13        3.94        2.61      5.27 o 
  -4  -7  13        4.02        4.46      5.00 o 
  -3  -7  13       18.68       20.19      5.90 o 
  -2  -7  13       34.53       41.60      6.76 o 
  -1  -7  13       34.19       41.46      6.81 o 
   0  -7  13       10.45       13.88      5.77 o 
   1  -7  13        7.83        6.40      5.36 o 
   2  -7  13       70.74       83.78      9.87 o 
  -6  -6  13       96.77       91.17      9.15 o 
  -5  -6  13       22.46       27.94      6.35 o 
  -4  -6  13        0.43        1.76      5.14 o 
  -3  -6  13        3.11        6.08      5.18 o 
  -2  -6  13        2.30       -1.31      4.69 o 
  -1  -6  13        7.59        1.13      5.14 o 
   0  -6  13       27.81       34.61      6.81 o 
   1  -6  13       38.68       29.88      6.85 o 
   2  -6  13       18.58       25.69      7.08 o 
   3  -6  13       19.62       22.53      7.30 o 
  -7  -5  13       13.93        2.57      5.59 o 
  -6  -5  13       11.20        9.73      5.72 o 
  -5  -5  13      287.45      288.84     15.28 o 
  -4  -5  13      352.30      354.59     17.40 o 
  -3  -5  13      120.76      114.56     10.23 o 
  -2  -5  13       22.47       14.06      5.77 o 
  -1  -5  13        7.00        6.67      5.27 o 
   0  -5  13        2.09        2.34      5.09 o 
   1  -5  13        3.41        5.18      5.63 o 
   2  -5  13       12.85       18.48      6.72 o 
   3  -5  13       59.99       57.46      9.01 o 
  -7  -4  13       25.83       30.02      6.99 o 
  -6  -4  13       66.91       76.07      8.88 o 
  -5  -4  13       38.36       44.53      7.39 o 
  -4  -4  13        1.18        7.80      5.72 o 
  -3  -4  13      182.63      199.34     13.34 o 
  -2  -4  13      326.13      322.28     16.90 o 
  -1  -4  13      154.85      140.07     11.49 o 
   0  -4  13       62.22       59.71      8.65 o 
   1  -4  13       29.05       32.67      7.39 o 
   2  -4  13        1.91        3.06      6.04 o 
   3  -4  13        1.77       -0.14      6.62 o 
  -8  -3  13      127.12      134.75     11.40 o 
  -7  -3  13      196.72      221.37     13.88 o 
  -6  -3  13      161.19      143.99     11.72 o 
  -5  -3  13      175.42      186.22     12.48 o 
  -4  -3  13      184.56      189.24     13.39 o 
  -3  -3  13       92.00       85.94      9.82 o 
  -2  -3  13       39.27       32.58      7.53 o 
  -1  -3  13      193.49      191.63     13.43 o 
   0  -3  13      211.12      246.43     15.23 o 
   1  -3  13       83.44       89.87     10.14 o 
   2  -3  13       71.34       71.57     10.01 o 
   3  -3  13       51.39       56.24      9.73 o 
  -8  -2  13       14.29       14.47      6.62 o 
  -7  -2  13      101.19       84.14      9.64 o 
  -6  -2  13      105.47      120.56     10.95 o 
  -5  -2  13       27.77       30.92      7.35 o 
  -4  -2  13       79.59       79.00     10.05 o 
  -3  -2  13      126.30      120.60     11.72 o 
  -2  -2  13      282.26      251.12     15.05 o 
  -1  -2  13      179.42      173.60     13.20 o 
   0  -2  13        0.01       13.20      6.35 o 
   1  -2  13       88.86       83.65     10.32 o 
   2  -2  13       63.85       64.40     10.01 o 
   3  -2  13       20.19       28.53      8.70 o 
  -8  -1  13      117.91      125.56     11.72 o 
  -7  -1  13       70.72       68.01      8.88 o 
  -6  -1  13        2.57        0.18      6.22 o 
  -5  -1  13       44.28       40.25      7.84 o 
  -4  -1  13      109.55      103.52      6.32 o 
  -3  -1  13      126.76      121.89      6.78 o 
  -2  -1  13       35.33       30.31      6.35 o 
  -1  -1  13       57.16       65.29      5.36 o 
   0  -1  13      122.67      143.09      9.06 o 
   1  -1  13       87.99       98.41     10.93 o 
   2  -1  13       13.56       26.41      4.77 o 
  -8   0  13        0.09       -2.52      6.35 o 
  -7   0  13        0.40       -2.12      6.31 o 
  -6   0  13       31.33       31.14      4.63 o 
  -5   0  13       79.95       74.20      5.71 o 
  -4   0  13       11.72       15.61      3.93 o 
  -3   0  13        5.14        3.90      3.38 o 
  -2   0  13        0.02        4.26      3.38 o 
  -1   0  13        1.59        1.36      3.38 o 
   0   0  13        5.18        9.18      3.84 o 
   1   0  13       24.56       32.09      4.79 o 
   2   0  13       32.74       31.87      5.02 o 
  -7   1  13       26.34       17.22      4.57 o 
  -6   1  13        6.55        2.53      3.89 o 
  -5   1  13       34.10       32.37      4.80 o 
  -4   1  13      114.53      111.25      7.09 o 
  -3   1  13       27.83       37.83      5.70 o 
  -2   1  13        5.29        7.88      3.87 o 
  -1   1  13        1.59        1.93      5.07 o 
   0   1  13        0.76        9.65      3.83 o 
   1   1  13        5.94        6.20      4.11 o 
  -7   2  13       10.26       12.81      4.83 o 
  -6   2  13       31.27       31.25      5.32 o 
  -5   2  13       74.31       83.14      6.84 o 
  -4   2  13       86.41       87.26      6.73 o 
  -3   2  13        0.29       -3.51      3.83 o 
  -2   2  13       16.08       23.01      4.67 o 
  -1   2  13       39.03       45.54      5.36 o 
   0   2  13        4.89       12.30      4.33 o 
  -5   3  13       20.85       17.40      5.06 o 
  -4   3  13        2.21        6.17      4.45 o 
  -3   3  13       38.61       35.95      5.45 o 
  -2   3  13        4.71        8.87      4.50 o 
  -3  -7  14       19.37       20.51      6.49 o 
  -2  -7  14        4.62        4.06      5.45 o 
  -1  -7  14       12.81       16.63      6.58 o 
  -4  -6  14        2.16        7.71      5.90 o 
  -3  -6  14       31.71       38.26      7.26 o 
  -2  -6  14       21.37       22.17      6.35 o 
  -1  -6  14        8.29       11.94      6.04 o 
   0  -6  14        1.12        7.84      5.86 o 
   1  -6  14       12.95       21.68      6.85 o 
  -5  -5  14       23.46       12.21      6.72 o 
  -4  -5  14       91.96       83.33      9.73 o 
  -3  -5  14       52.84       62.64      8.65 o 
  -2  -5  14       12.58        8.43      5.99 o 
  -1  -5  14        0.85        4.82      5.68 o 
   0  -5  14        0.02        7.12      5.81 o 
   1  -5  14        2.26        8.43      6.22 o 
  -6  -4  14       31.70       22.67      7.08 o 
  -5  -4  14       59.91       63.86      9.15 o 
  -4  -4  14       44.62       51.87      8.20 o 
  -3  -4  14       13.99       13.43      6.49 o 
  -2  -4  14       69.49       69.67      9.06 o 
  -1  -4  14       52.89       53.14      8.56 o 
   0  -4  14       13.18       17.76      6.62 o 
   1  -4  14        1.14       -2.75      6.04 o 
  -6  -3  14      145.31      152.28     12.84 o 
  -5  -3  14       83.24       88.29     10.50 o 
  -4  -3  14       84.76       70.76      9.91 o 
  -3  -3  14       97.29      101.54     10.95 o 
  -2  -3  14       10.04       15.55      6.81 o 
  -1  -3  14       13.85        7.30      6.58 o 
   0  -3  14       31.86       42.63      8.25 o 
   1  -3  14       31.37       32.09      7.75 o 
  -6  -2  14       42.30       37.18      8.38 o 
  -5  -2  14      101.15      105.82     11.22 o 
  -4  -2  14      126.25      137.95     13.02 o 
  -3  -2  14       75.27       75.49     10.19 o 
  -2  -2  14      114.29       96.31     11.13 o 
  -1  -2  14       82.02       84.68     10.46 o 
   0  -2  14        0.26        7.98      6.94 o 
   1  -2  14        8.38       11.63      7.53 o 
  -6  -1  14      120.56      140.12     13.11 o 
  -5  -1  14        4.32        2.12      6.94 o 
  -4  -1  14       81.88       58.99     10.01 o 
  -3  -1  14      146.03      142.73     13.20 o 
  -2  -1  14       72.80       84.77     11.00 o 
  -1  -1  14       34.95       34.79      8.20 o 
   0  -1  14       64.37       76.66     10.68 o 
  -6   0  14       44.55       40.38      9.06 o 
  -5   0  14      150.22      153.73     14.02 o 
  -4   0  14      147.69      158.10     14.20 o 
  -3   0  14       46.59       50.39      6.08 o 
  -2   0  14        8.14       10.64      4.09 o 
  -1   0  14       40.89       51.61     13.41 o 
  -5   1  14        5.60        4.42      4.18 o 
  -4   1  14       42.05       36.13      5.22 o 
  -3   1  14       75.58       68.50      6.18 o 
  -2   1  14       77.38       79.60      6.52 o 
                                                 
